# Supplementary material for: Loss of fragile site-associated tumor suppressor promotes antitumor immunity via macrophage polarization
Source: Nat Commun. 2021 Jul 14;12:4300. doi: 10.1038/s41467-021-24610-x (PMC8280123; doi:10.1038/s41467-021-24610-x)
Supplement: Supplementary file 3 — Source Data [file 41467_2021_24610_MOESM3_ESM.zip]

Archive with 68 entries (63 files):
- sounce data/
- sounce data/Figure 1.xls
- sounce data/Figure 1g HE/
- sounce data/Figure 1g HE/FKO 10x.tif
- sounce data/Figure 1g HE/FKO1 4x.tif
- sounce data/Figure 1g HE/FKO2 4x.tif
- sounce data/Figure 1g HE/FKO3 4x.tif
- sounce data/Figure 1g HE/FKO4 4x.tif
- sounce data/Figure 1g HE/WT X10.tif
- sounce data/Figure 1g HE/WT1 4x.tif
- sounce data/Figure 1g HE/WT2 4x.tif
- sounce data/Figure 1g HE/WT3 4X.tif
- sounce data/Figure 1g HE/WT4 4X.tif
- sounce data/Figure 2.xls
- sounce data/Figure 3.xls
- sounce data/Figure 4.xls
- sounce data/Figure 5.xls
- sounce data/Figure 6.xls
- sounce data/Figure 7.xls
- sounce data/Figure 8.xls
- sounce data/Figure S2.xls
- sounce data/Figure S3.xls
- sounce data/Figure S6.xls
- sounce data/Figure S7.xls
- sounce data/RNAseq/
- sounce data/RNAseq/Group_CM0-VS-KOMO_DE.xls
- sounce data/RNAseq/path/
- sounce data/RNAseq/path/CM0-VS-KOMO_ko00330.png
- sounce data/RNAseq/path/CM0-VS-KOMO_ko00561.png
- sounce data/RNAseq/path/CM0-VS-KOMO_ko04060.png
- sounce data/RNAseq/path/CM0-VS-KOMO_ko04062.png
- sounce data/RNAseq/path/CM0-VS-KOMO_ko04144.png
- sounce data/RNAseq/path/CM0-VS-KOMO_ko04145.png
- sounce data/RNAseq/path/CM0-VS-KOMO_ko04151.png
- sounce data/RNAseq/path/CM0-VS-KOMO_ko04510.png
- sounce data/RNAseq/path/CM0-VS-KOMO_ko04512.png
- sounce data/RNAseq/path/CM0-VS-KOMO_ko04514.png
- sounce data/RNAseq/path/CM0-VS-KOMO_ko04540.png
- sounce data/RNAseq/path/CM0-VS-KOMO_ko04610.png
- sounce data/RNAseq/path/CM0-VS-KOMO_ko04612.png
- sounce data/RNAseq/path/CM0-VS-KOMO_ko04614.png
- sounce data/RNAseq/path/CM0-VS-KOMO_ko04620.png
- sounce data/RNAseq/path/CM0-VS-KOMO_ko04640.png
- sounce data/RNAseq/path/CM0-VS-KOMO_ko04668.png
- sounce data/RNAseq/path/CM0-VS-KOMO_ko04672.png
- sounce data/RNAseq/path/CM0-VS-KOMO_ko04940.png
- sounce data/RNAseq/path/CM0-VS-KOMO_ko04970.png
- sounce data/RNAseq/path/CM0-VS-KOMO_ko04974.png
- sounce data/RNAseq/path/CM0-VS-KOMO_ko04975.png
- sounce data/RNAseq/path/CM0-VS-KOMO_ko05140.png
- sounce data/RNAseq/path/CM0-VS-KOMO_ko05143.png
- sounce data/RNAseq/path/CM0-VS-KOMO_ko05144.png
- sounce data/RNAseq/path/CM0-VS-KOMO_ko05146.png
- sounce data/RNAseq/path/CM0-VS-KOMO_ko05150.png
- sounce data/RNAseq/path/CM0-VS-KOMO_ko05164.png
- sounce data/RNAseq/path/CM0-VS-KOMO_ko05202.png
- sounce data/RNAseq/path/CM0-VS-KOMO_ko05310.png
- sounce data/RNAseq/path/CM0-VS-KOMO_ko05320.png
- sounce data/RNAseq/path/CM0-VS-KOMO_ko05321.png
- sounce data/RNAseq/path/CM0-VS-KOMO_ko05323.png
- sounce data/RNAseq/path/CM0-VS-KOMO_ko05330.png
- sounce data/RNAseq/path/CM0-VS-KOMO_ko05332.png
- sounce data/RNAseq/path/CM0-VS-KOMO_ko05412.png
- sounce data/RNAseq/path/CM0-VS-KOMO_ko05416.png
- sounce data/RNAseq/path way/
- sounce data/RNAseq/path way/CM0-VS-KOMO_DE_significant_path.xls
- sounce data/RNAseq/path way/CM0-VS-KOMO_rich.png
- sounce data/western blot.pptx
