# Supplementary material for: Loss of fragile site-associated tumor suppressor promotes antitumor immunity via macrophage polarization
Source: Nat Commun. 2021 Jul 14;12:4300. doi: 10.1038/s41467-021-24610-x (PMC8280123; doi:10.1038/s41467-021-24610-x)
Supplement: Supplementary file 3 — Source Data [file 41467_2021_24610_MOESM3_ESM.zip › sounce data/Figure 1.xls]

## Sheet: Figure1a
Tumor growth in wild-type (WT) and Fats-/- mice after B16 melanoma cell inoculation ( WT:n=12 animals; Fats-/-:n=10).
day	WT1	WT2	WT3	WT4	WT5	WT6	WT7	WT8	WT9	WT10	WT11	WT12	Fats-/-1	Fats-/-2	Fats-/-3	Fats-/-4	Fats-/-5	Fats-/-6	Fats-/-7	Fats-/-8	Fats-/-9	Fats-/-10
0	0	0	0	0	0	0	0	0	0	0	0	0	0	0	0	0	0	0	0	0	0	0
7	0	0	0	106.07	0	0	81.98	122.13	60.4284	0	0	0	85.31	0	77.48	0	32.44	0	114.03	0	0	0
10	86.41	185.91	193.64	227.71	85.73	107.72	190.29	205.82	80	50	0	0	133.12	0	184.18	0	40.47	0	225.22	0	0	25.23
11	166.25	226.76	330.44	463.13	160.71	192.42	289.26	401.17	100	100	50	0	201.35	0	221.19	0	54.64	0	254.39	0	0	44.39
13	441	523.09	696.82	1213.32	256.69	507.23	689.17	1181.25	236.89	234.38	111.12	0	247.75	14.64	429.48	0	132.08	0	545.3	0	0	73.92
15	1140.45	1140.45	1992.13	2580.19	1048.42	1591.08	1682.95	2198.12	995.04	960.01	562.21	0	368.13	62.5	501.77	0	279.58	0	653.12	0	0	146.18
17	2087.36	1943.92	3912.96	7479	1560.31	3173.75	3516.6	4792	1296.71	1306	1026	0	709.09	142.67	1205.36	6	280.03	0	750.37	0	0	62.5
19	5292.36	3850.77	6366.96	11844.4	3394.97	6231	6816.13	7757	2940.55	2184.17	749.42	93.24	889.02	168.4	1373.92	98.07	269.19	0	1082.02	0	0	110.35
Mean tumor growth in wild-type (WT) and Fats-/- mice after B16 melanoma cell inoculation ( WT:n=12 animals; Fats-/-:n=10).
	WT			Fats-/-
day	Mean tumor volume	SEM	N	Mean tumor volume	SEM	N
7	21.83	18.51	12	37.29	13.87	10
10	116.66	95.36	12	60.82	19.96	10
12	356	152	12	87.43	35.1	10
14	876.22	166.41	12	170.98	67.1	10
16	1848.18	457.33	12	238.41	124.36	10
18	3754.42	685.99	12	340.51	167.26	10

## Sheet: Figure1b
Survival in WT and Fats-/- after B16 melanoma cell inoculation (n=11 for WT, n=10 for Fats-/- mice )
	Day	WT	Fats-/-
	16	1
	17	1
	17	1
	17	1
	18	1
	19	1
	19	1
	19	1
	21	1
	23	1
	24	1	1
	25		1
	26		0
	27		0
	32		0
	42		0
	45		0
	45		0
	45		0
	45		0

## Sheet: Figure 1d
Tumor growth in WT and Fats-/- mice after H7 pancreatic cancer cell inoculation (n=7 animals/per group)
day	WT1	WT2	WT3	WT4	WT5	WT6	WT7	Fats-/-1	Fats-/-2	Fats-/-3	Fats-/-4	Fats-/-5	Fats-/-6	Fats-/-7
0	0	0	0	0	0	0	0	0	0	0	0	0	0
7	6.912	114.515	72.6206	52.1103	140.067	32.3434	20.2752	40.7225	60.4284	3.55424	65.1688	36.1491	39.9238	0
9	56.2892	178.687	145.288	101.617	177.908	72.6206	31.6062	49.3648	73.7069	20.707	76.9984	44.6964	41.1404	0
11	73.9313	573.317	310.244	234.391	302.71	121.759	98.8692	47.4347	59.1528	18.8067	122.069	38.7226	28.5257	0
13	248.494	1417.51	487.416	338.886	421.082	176.637	171.931	93.964	107.085	13.803	205.306	79.4134	71.1152	0
14	418.462	1223.42	640.742	553.841	495.271	261.124	222.329	114.423	123.3	12.2521	271.074	94.6304	92.5965	0
16	447.714	2226.75	1356.26	1035.39	734.736	425.104	279.397	119.164	168.089	14.8955	193.972	85.341	82.1703	0
18	564.31	2649.62	1549.06	1229.77	645.699	463.662	376.948	214.114	170.522	14.8955	313.936	85.8571	66.4116	0
21	1241.12	3649.89	1625.59	1280.71	1224.6	656.538	656.411	167.786	112.421	0	356.814	103.121	65.5483	0
24	1982.62	5357.71	3805.66	2171.75	1885.7	861.32	847.06	182.304	133.929	0	572.533	131.963	79.1702	0
Mean tumor growth in WT and Fats-/- mice after H7 pancreatic cancer cell inoculation (n=7 animals/per group)
	WT			Fats-/-
day	Mean tumor volume	SEM	n	Mean tumor volume	SEM	n
9	122.068	48.0571	7	46.6985	8.54024	7
13	365.179	138.882	7	95.1145	34.5672	7
17	829.335	278.715	7	110.605	126.416	7
20	1665.47	426.874	7	134.282	149.949	7
30	3965.74	516.265	7	142.019	189.468	7

## Sheet: Figure 1e
Survival in wild-type (WT) and Fats-/- mice after H7 tumor cell challenge (n=10 )
		WT	Fats-/-
	Day
	25	1
	27	1
	30	1
	30	1
	32	1
	34	0	0
	36	0	0
	37	1	1
	42	0	1
	48	1	0
	50		0
	50		0
	50		0
	50		0
	50		0

## Sheet: Figure 1h
Quantification of lung metastasis following the B16 tumor cell challenge (n=4 animals/per group)
								P
WT1	15			Fats-/-1	2
WT2	12			Fats-/-2	1
WT3	9			Fats-/-3	1
WT4	10	11.5	1.32288	Fats-/-4	0	1	0.408248	0.0025359

## Sheet: Figure 1i
The survival of mice bearing B16 lung metastases ( (n=10 animals/per group))
Day	WT	Fsts-/-
20	1
22	1
22	1
24	1
24	1	1
24	1
26	1
26	1	1
26	1	1
28	1	1
30		1
30		1
35		1
35		1
36		1
38		1
