# Supplementary material for: Loss of fragile site-associated tumor suppressor promotes antitumor immunity via macrophage polarization
Source: Nat Commun. 2021 Jul 14;12:4300. doi: 10.1038/s41467-021-24610-x (PMC8280123; doi:10.1038/s41467-021-24610-x)
Supplement: Supplementary file 3 — Source Data [file 41467_2021_24610_MOESM3_ESM.zip › sounce data/Figure 2.xls]

## Sheet: Figure 2a
	Flow cytometry quantification of total myeloid cell populations in B16 tumor-bearing WT and Fats-/- mice (n=6)
Frequency of CD11b+ in CD45+ cells（Myeloid cells）
		Mean	SD	SEM			Mean	SD	SEM	P
WT1	82.6				Fats-/-1	69.5
WT2	80.1				Fats-/-2	66.6
WT3	84				Fats-/-3	70.1
WT4	84.6				Fats-/-4	64.5
WT5	87.8	83.82	2.04287	1.26111	Fats-/-5	62.2	66.58	4.06325	1.49044	2.52413e-05
	Flow cytometry quantification of TAMs populations in B16 tumor-bearing WT and Fats-/- mice (n=6)
Frequency of CD11b+Gr1-（macrophages）in CD45+ cells
		Mean	SD	SEM			Mean	SD	SEM	P
WT1	28.4				Fats-/-1	14.6
WT2	24.6				Fats-/-2	15.3
WT3	30.4				Fats-/-3	18.6
WT4	29.3				Fats-/-4	15.4
WT5	22.9				Fats-/-5	13.2	15.42	1.98293	0.807176	5.16902e-05
WT6	24.7	26.7167	3.03935	1.46267	Fats-/-6	14.6
	Flow cytometry quantification of monocyte populations in B16 tumor-bearing WT and Fats-/- mice (n=6)
Frequency of CD11b+Gr1low (monocytes) in CD45+ cells
		Mean	SD	SEM			Mean	SD	SEM	P
WT1	18.5				Fats-/-1	28
WT2	21.8				Fats-/-2	15.5
WT3	22.3				Fats-/-3	18
WT4	22.5				Fats-/-4	12.5
WT5	21.7				Fats-/-5	25.6	19.92	6.63001	2.96503	0.651996
WT6	21.5	21.3833	1.46208	0.18868	Fats-/-6	20
	Flow cytometry quantification of granulocyte populations in B16 tumor-bearing WT and Fats-/- mice (n=6)
Frequency of CD11b+Gr1high (granulocytes) in CD45+ cells
		Mean	SD	SEM			Mean	SD	SEM	P
WT1	15.9				Fats-/-1	14.5
WT2	18.8				Fats-/-2	20.7
WT3	14.3				Fats-/-3	16.7
WT4	14.7				Fats-/-4	16.9
WT5	16.5				Fats-/-5	13.1
WT6	16.6	16.1333	1.60831	0.802122	Fats-/-6	16.34	16.38	2.88652	1.29089	0.870345

## Sheet: Figure 2b
Flow cytometric analysis and quantification of MHC II+ in CD11b+ F4/80+ (TAM) cell populations in B16 tumors (n=3)
	MHCII+	Mean	SD	P
WT1	52.8
WT2	55.4
WT3	38.3	48.8333	9.2143
Fats-/-1	82.9
Fats-/-2	77
Fats-/-3	83.2	81.0333	3.49619	0.0164668
Flow cytometric analysis and quantification of CD206+ in CD11b+ F4/80+ (TAM) cell populations in B16 tumors (n=3)
	CD206+	Mean	SD	P
WT1	47.2
WT2	44.6	45.9	1.83848
WT3	32.9
Fats-/-1	17.1
Fats-/-2	23
Fats-/-3	16.8	18.9667	3.49619	0.021453

## Sheet: Figure 2c
Flow cytometric analysis and quantification of MHCII expression in spleen and alveolar macrophages in WT and Fats-/- mice with B16 metastases (n=3)
alveolar macrophages
	MHCII+	Mean	SD		MHCII+	Mean	SD	P
WT1	20.1			Fats-/-1	53.2
WT2	16.1			Fats-/-2	47.7
WT3	21.9	19.3667	2.96873	Fats-/-3	52	50.9667	2.89194	0.000190733
spleen macrophages
	MHCII+	Mean	SD		MHCII+	Mean	SD	P
WT1	39.7			Fats-/-1	65.9
WT2	34.9			Fats-/-2	50.2
WT3	41.2	38.6	3.2909	Fats-/-3	61.6	59.2333	8.11316	0.0337295

## Sheet: Figure 2d
Expression of the mRNAs encoding selected M1 and M2 markers in TAMs isolated from B16 tumors (n=3)
		Nos2	Mean	SEM	P
	WT1	1
	WT2	1.08673
	WT3	0.858565	0.981767	0.0664948
	Fats-/-1	8.51496
	Fats-/-2	11.0043
	Fats-/-3	8.9383	9.48586	0.769007	0.00772191
		Il1b
	WT1	1
	WT2	1
	WT3	1.08673	1.02891	0.0289116
	Fats-/-1	4.75683
	Fats-/-2	3.70635
	Fats-/-3	4.69134	4.38484	0.33977	0.00969444
		Il10
	WT1	1
	WT2	1.05702
	WT3	1.00696	1.02132	0.0179594
	Fats-/-1	0.493116
	Fats-/-2	0.447513
	Fats-/-3	0.343885	0.428171	0.0441513	0.00202272
		Il12a
	WT1	1
	WT2	0.90125
	WT3	0.550953	0.817401	0.13624
	Fats-/-1	4.08405
	Fats-/-2	3.20428
	Fats-/-3	2.88786	3.39206	0.357847	0.0107726
		Gmcsf
	WT1	1
	WT2	1.08673
	WT3	1	1.02891	0.0289116
	Fats-/-1	7.46426
	Fats-/-2	5.9794
	Fats-/-3	5.35171	6.26512	0.626352	0.0138608
		Tgfb
	WT1	1
	WT2	0.965936
	WT3	0.882703	0.949546	0.0348383
	Fats-/-1	0.348686
	Fats-/-2	0.702222
	Fats-/-3	0.406126	0.485678	0.109534	0.0411112
		Il6
	WT1	1
	WT2	0.514057
	WT3	0.602904	0.705654	0.149391
	Fats-/-1	6.23332
	Fats-/-2	4.89056
	Fats-/-3	7.78124	6.30171	0.835167	0.0189393
		Ciita
	WT1	1
	WT2	0.913831
	WT3	0.933033	0.948955	0.0261176
	Fats-/-1	5.93809
	Fats-/-2	6.06287
	Fats-/-3	5.50217	5.83438	0.169965	0.000960182
		Mrc1
	WT1	1
	WT2	0.90125
	WT3	0.952638	0.951296	0.0285144
	Fats-/-1	0.213159
	Fats-/-2	0.19751
	Fats-/-3	0.417544	0.276071	0.0708806	0.00500674
		Tnf
	WT1	1
	WT2	1.06437
	WT3	2.34567	1.47001	0.438222
	Fats-/-1	1.20581
	Fats-/-2	1.15669
	Fats-/-3	1.8025	1.38833	0.207569	0.877451
		Il12b
	WT1	1
	WT2	1.18921
	WT3	0.952638	1.04728	0.0722678
	Fats-/-1	1.64718
	Fats-/-2	1.05702
	Fats-/-3	2.12874	1.61098	0.309909	0.206048

## Sheet: Figure 2e
Serum levels of IFN-γ, IL-12, IL-1β and IL-10 in B16 tumor-bearing mice were assessed using ELISA (n=3)
	IL-1b	Mean	SEM	P
WT1	595.21
WT2	673.87
WT3	452.37	573.817	64.8301
Fats-/-1	3578.58
Fats-/-2	3233.78
Fats-/-3	2871.12	3227.83	204.248	0.00313007
	IFN-γ	Mean	SEM	P
WT1	38.91
WT2	59.31
WT3	45.25	47.8233	6.02789
Fats-/-1	308.09
Fats-/-2	360.02
Fats-/-3	269.11	312.407	26.3321	0.00732499
	IL-12	Mean	SEM	P
WT1	83.58
WT2	117.28
WT3	83.28	94.7133	11.2837
Fats-/-1	243.16
Fats-/-2	224.28
Fats-/-3	278.31	248.583	15.8311	0.00207864
	IL-10	Mean	SEM	P
WT1	77.64
WT2	85.45
WT3	71.28	78.1233	4.09766
Fats-/-1	23.34
Fats-/-2	22.95
Fats-/-3	28	24.7633	1.62224	0.00229403

## Sheet: Figure 2g
Quantification of CD3+ T cell proliferation using carboxy fluorescein succinimidyl ester (CFSE) dilution
CD3 without TAMs	Mean	SD	CD3:TAM (ratio:1:1) from WT	Mean	SD	CD3:TAM (ratio:1:1) from Fats-/-	Mean	SD	P
76.2			57			60
77.5			53.6			68.6
68.3	74	4.97896	51.4	54	2.82135	60.8	63.1333	4.75114	0.0457963
			CD3:TAM (ratio:1:2) from WT	Mean	SD	CD3:TAM (ratio:1:2) from Fats-/-	Mean	SD
			21			62.2
			35.3			74.1
			29.1	32.2	4.38406	62.6	66.3	6.75796	0.00268782
