# Supplementary material for: Loss of fragile site-associated tumor suppressor promotes antitumor immunity via macrophage polarization
Source: Nat Commun. 2021 Jul 14;12:4300. doi: 10.1038/s41467-021-24610-x (PMC8280123; doi:10.1038/s41467-021-24610-x)
Supplement: Supplementary file 3 — Source Data [file 41467_2021_24610_MOESM3_ESM.zip › sounce data/Figure 3.xls]

## Sheet: Figure3b
Quantification of macrophages (CD11b+ F4/80+) in spleens and tumors of WT and Fats-/- mice after PBS liposome (PL) or Clodronate liposome (CL) treatments at day 20 (n=3)
	Spleen	Mean	P			Tumor		Mean	P
WT+PL	22.4				WT+PL	21.3
	17					18.7
	18.3	19.2333				17.5	19.1667	1.94251
WT+CL	2.87				WT+CL	9.44
	1.59					6.83
	2.67	2.37667	0.00659395			10.49	9.965	1.8846	0.002806
Fats-/-+PL	19.3				Fats-/-+PL	15.22
	19.71					15.63
	15.1	17.2				12.03	13.625	1.9708
Fats-/-+CL	1.15				Fats-/-+CL	5.69
	1.65					10.89
	1.37	1.39	0.00729708			7.13	6.41	2.68487	0.0333276

## Sheet: Figure3d-g
注：本次试验为清除巨噬细胞后，观察对肿瘤生长的影响，20160901尾静脉注射，20160902皮下荷瘤，3×105/只B16细胞
tumor volumes of subcutaneous B16 implants in WT and Fats-/- mice after CL or PL treatment
20160910 (8day)
WT	length (mm)	width (mm)	V(mm3)	Mean	SEM	P	WT+PL	length (mm)	width (mm)	V(mm3)	Mean	SEM	P	WT+CL	length (mm)	width (mm)	V(mm3)	Mean	SEM	P
WT1	5.12	4.56	53.2316				WT1	8.26	4.58	86.6325				WT1	0	0	0
WT2	6.26	5.13	82.3719				WT2	6.14	5.12	80.4782				WT2	4.86	4.57	50.7503
WT3	5.18	4.86	61.1748				WT3	8.98	6.05	164.345				WT3	6.01	4.42	58.7069
WT4	6.35	5.29	88.8495				WT4	8.04	7.22	209.556				WT4	2.21	2.03	4.55359
WT5	7.03	6.18	134.246				WT5	7.18	5.38	103.91				WT5	2.56	2.17	6.02739
WT6	8.59	6.89	203.893	103.961	23.0955		WT6	7.98	6.01	144.119	131.507	20.5818		WT6	0	0	0	20.0064	11.0719
			0
Fats-/-	length (mm)	width (mm)	V(mm3)	Mean	SEM		Fats-/-+PL	length (mm)	width (mm)	V(mm3)	Mean	SEM		Fats-/-+CL	length (mm)	width (mm)	V(mm3)	Mean	SEM
KO1	0	0	0				KO1	0	0	0				KO1	4.89	4.22	43.5415
KO2	4.26	4.01	34.2506				KO2	4.42	3.12	21.513				KO2	3.05	3.17	15.3246
KO3	0	0	0				KO3	3.36	3.15	16.6698				KO3	7.65	4.15	65.8761
KO4	2.16	1.23	1.63393				KO4	0	0	0				KO4	5.26	3.89	39.7974
KO5	0	0	0				KO5	2.02	1.01	1.0303				KO5	4.58	4.02	37.0073
KO6	4.03	3.59	25.9695	10.309	6.3575	0.00857733	KO6	0	0	0	6.53552	4.02275	0.00147437	KO6	0	0	0	33.5912	9.40487	0.372315
20160912 (10day)
WT	length (mm)	width (mm)	V(mm3)	Mean	SEM	P	WT+PL	length (mm)	width (mm)	V(mm3)	Mean	SEM	P	WT+CL	length (mm)	width (mm)	V(mm3)	Mean	SEM	P
WT1	7.95	5.51	120.681				WT1	10.53	7.41	289.091				WT1	0	0	0
WT2	11.58	6.71	260.69				WT2	7.86	7.7	233.01				WT2	6.77	5.03	85.6435
WT3	7.47	7.26	196.863				WT3	13.08	7.38	356.197				WT3	7	5.1	91.035
WT4	9.8	8.39	344.921				WT4	11.84	9.82	570.88				WT4	3.26	3.26	17.323
WT5	11.9	8.13	393.277				WT5	8.31	8.07	270.594				WT5	3.07	3.07	14.4672
WT6	12.8	10.08	650.281	327.785	75.9651		WT6	10.18	6.94	245.153	327.487	51.7946		WT6	0	0	0	34.7448	17.2128
Fats-/-	length (mm)	width (mm)	V(mm3)	Mean	SEM		Fats-/-+PL	length (mm)	width (mm)	V(mm3)	Mean	SEM		Fats-/-+CL	length (mm)	width (mm)	V(mm3)	Mean	SEM
KO1	3.02	3.02	13.7718				KO1	0	0	0				KO1	4.38	4.38	42.0138
KO2	6.45	6.09	119.609				KO2	5.56	3.02	25.3547				KO2	3.03	3.02	13.8174
KO3	0	0	0				KO3	4.24	3.24	22.2549				KO3	3.23	3.23	16.8491
KO4	4.147	3.84	30.575				KO4	0	0	0				KO4	4.12	9.2	174.358
KO5	2	1	1				KO5	2	2	4				KO5	5.2	5.17	69.4951
KO6	5.42	4.81	62.6988	37.9425	18.9078	0.0113255	KO6	1	1	0.5	8.68494	4.83675	0.00157873	KO6	0	0	0	52.7557	26.3131	0.581409
20160914 (12day)
WT	length (mm)	width (mm)	V(mm3)	Mean	SEM	P	WT+PL	length (mm)	width (mm)	V(mm3)	Mean	SEM	P	WT+CL	length (mm)	width (mm)	V(mm3)	Mean	SEM	P
WT1	13.26	10.84	779.062				WT1	11.38	10.41	616.614				WT1	2.6	2.6	8.788
WT2	19.45	11	1176.72				WT2	14.29	6.88	338.204				WT2	8.36	5.08	107.871
WT3	15.98	12.28	1204.88				WT3	12.6	9.42	559.039				WT3	7.72	6.49	162.584
WT4	13.46	10.88	796.66				WT4	12.14	12.08	885.773				WT4	4.9	4.9	58.8245
WT5	14.7	8.1	482.233				WT5	10.41	9.15	435.776				WT5	5.16	5.16	68.694
WT6	14.61	9.12	607.589	841.191	120.293		WT6	13.82	9.74	655.535	581.824	77.5089		WT6	0	0	0	67.7935	25.0001	67.7935
Fats-/-	length (mm)	width (mm)	V(mm3)	Mean	SEM		Fats-/-+PL	length (mm)	width (mm)	V(mm3)	Mean	SEM		Fats-/-+CL	length (mm)	width (mm)	V(mm3)	Mean	SEM
KO1	2.4	2.4	6.912				KO1	0	0	0				KO1	4.84	4.84	56.69
KO2	7.06	7.12	178.951				KO2	4.08	4.08	33.9587				KO2	3	3	13.5
KO3	0	0	0				KO3	2.77	2.77	10.627				KO3	3.56	3.56	22.559
KO4	3.72	3.72	25.7394				KO4	0	0	0				KO4	6.49	6.85	152.264
KO5	0	0	0				KO5	2	2	4				KO5	6.97	5.47	104.274
KO6	5.15	5	64.375	45.9963	28.3925	0.000902363	KO6	0	0	0	8.0976	5.44272	0.000686565	KO6	0	0	0	69.8574	24.2409	0.788861
20160916 (14day)
WT	length (mm)	width (mm)	V(mm3)	Mean	SEM	P	WT+PL	length (mm)	width (mm)	V(mm3)	Mean	SEM	P	WT+CL	length (mm)	width (mm)	V(mm3)	Mean	SEM	P
WT1	20.26	16.23	2668.37				WT1	16.32	12.64	1303.72				WT1	5.51	5.95	97.5339
WT2	21.8	19.72	4238.77				WT2	18.26	12.21	1361.14				WT2	5.16	4.23	46.1637
WT3	19.15	12.6	1520.13				WT3	20.17	10.23	1055.42				WT3	5.24	4.67	57.1393
WT4	15.23	10.28	804.741				WT4	13.41	10.36	719.645				WT4	5.13	4.25	46.3303
WT5	18.18	14.16	1822.6				WT5	12.1	11.88	853.863				WT5	6.49	6.85	152.264	79.8861	20.409
WT6	19.77	15.24	2295.87	2225.08	480.722		WT6	20.96	15.87	2639.46	1322.21	282.289		WT6	0	0	0			66.5718
Fats-/-	length (mm)	width (mm)	V(mm3)	Mean	SEM		Fats-/-+PL	length (mm)	width (mm)	V(mm3)	Mean	SEM		Fats-/-+CL	length (mm)	width (mm)	V(mm3)	Mean	SEM
KO1	8.03	6.88	190.048				KO1	0	0	0				KO1	6.24	4.77	70.989
KO2	2.2	2.2	5.324				KO2	4.23	3.15	20.9861				KO2	8.15	5.21	110.612
KO3	3.95	2.47	12.0493				KO3	2.14	2	4.28				KO3	10.26	5.78	171.385
KO4	5.26	4.18	45.9524				KO4	3.26	4.17	28.3439				KO4	4.12	6.89	97.7925
KO5	0	0	0				KO5	2	2	4				KO5	4.39	4.77	49.9426
KO6	0	0	0	42.2289	30.3884	0.00609656	KO6	0	0	0	9.60167	4.91582	0.00557783	KO6	6.34	6.65	140.185	106.818	18.1628	0.182131
20160918 (16 day)
WT	length (mm)	width (mm)	V(mm3)	Mean	SEM	P	WT+PL	length (mm)	width (mm)	V(mm3)	Mean	SEM	P	WT+CL	length (mm)	width (mm)	V(mm3)	Mean	SEM	P
WT1	25.26	18.23	4197.36				WT1	20.66	17.64	3214.38				WT1	7.21	5.18	96.7308
WT2	25.8	21.72	6085.68				WT2	21.03	16.67	2922				WT2	6.18	5.93	108.66
WT3	26.15	15.6	3181.93				WT3	25.49	15.21	2948.48				WT3	6.62	6.8	153.054
WT4	19.23	15.28	2244.89				WT4	15.85	12.07	1154.55				WT4	7.5	4.25	67.7344
WT5	22.18	17.16	3265.62				WT5	12.1	11.88	853.863				WT5	7.34	5.66	117.571	108.75	13.9058
WT6	23.77	18.24	3954.11	3821.6	531.95		WT6	24.14	18.07	3941.16	2505.74	499.543		WT6	0	0	0	90.625	21.3876	90.625
Fats-/-	length (mm)	width (mm)	V(mm3)	Mean	SEM		Fats-/-+PL	length (mm)	width (mm)	V(mm3)	Mean	SEM		Fats-/-+CL	length (mm)	width (mm)	V(mm3)	Mean	SEM
KO1	8.03	5.24	110.242				KO1	0	0	0				KO1	7.61	5.18	102.097
KO2	2	2	4				KO2	4	3.11	19.3442				KO2	9.07	6.89	215.286
KO3	4.02	2.9	16.9041				KO3	3.5	2.2	8.47				KO3	12.14	6.16	230.33
KO4	5.59	4.72	62.2681				KO4	3.14	2.9	13.2037				KO4	6.35	4.07	52.5936
KO5	0	0	0				KO5	2	2	4				KO5	6.59	5.21	89.4398
KO6	0	0	0	32.2357	18.3463	0.000839718	KO6	0	0	0	7.50298	3.1544	0.00410048	KO6	7.17	8.41	253.56	157.218	34.9178	0.14122
Days	WT+PL		WT+CL			Days	Fats-/-+PL		Fats-/-+CL			Days	WT+PL		Fats-/-+PL			Days	WT+CL		Fats-/-+CL
	mean V	SEM	mean V	SEM			mean V	SEM	mean V	SEM			mean V	SEM	mean V	SEM			mean V	SEM	mean V	SEM
8	131.507	20.5818	20.0064	11.0719		8	6.53552	4.02275	33.5912	9.40487		8	131.507	20.5818	6.53552	4.02275		8	20.0064	11.0719	33.5912	9.40487
10	327.487	51.7946	34.7448	17.2128		10	8.68494	4.83675	52.7557	26.3131		10	327.487	51.7946	8.68494	4.83675		10	34.7448	17.2128	52.7557	26.3131
12	581.824	77.5089	67.7935	25.0001		12	8.0976	5.44272	69.8574	24.2409		12	581.824	77.5089	8.0976	5.44272		12	67.7935	25.0001	69.8574	24.2409
14	1322.21	282.289	79.8861	20.409		14	9.60167	4.91582	106.818	18.1628		14	1322.21	282.289	9.60167	4.91582		14	79.8861	20.409	106.818	18.1628
16	2505.74	499.543	108.625	21.3876		16	7.50298	3.1544	157.218	34.9178		16	2505.74	499.543	7.50298	3.1544		16	108.625	21.3876	157.218	34.9178

## Sheet: Figure3i
quantification of total CD3+ T cells in tumors
	Mean	P		Mean	P
WT+PL			WT+CL
44.8			78.8
35.2			75.2
23.4	34.4667		68.1	74.0333	0.0110258
Fats-/-+PL			Fats-/-+CL
63.6			66.8
65.4			68.4
69.7	66.2333	0.0280274	74.9	70.0333	0.288888
quantification of total CD4+ T cells in tumors
WT+PBS	mean	P	WT+CL	mean	P
19.8			26.7
17.8			24.6
12.7	16.7667		28.9	26.7333	0.023254
Fats-/-+PL	mean		Fats-/-+CL	mean
23.4			17.6
28.1			18.6
23.3	24.9333	0.0404158	19.8	18.6667	0.0434643
quantification of total CD8+ T cells in tumors
WT+PBS	mean	P	WT+CL	mean	P
19.3			49.5
27.7			53
11.1	19.3667		42.7	48.4	0.0107249
Fats-/-+PL	mean		Fats-/-+CL	mean
38.3			48
44.7			52
42.9	41.9667	0.0290175	42	47.3333	0.208398
