# Supplementary material for: Loss of fragile site-associated tumor suppressor promotes antitumor immunity via macrophage polarization
Source: Nat Commun. 2021 Jul 14;12:4300. doi: 10.1038/s41467-021-24610-x (PMC8280123; doi:10.1038/s41467-021-24610-x)
Supplement: Supplementary file 3 — Source Data [file 41467_2021_24610_MOESM3_ESM.zip › sounce data/Figure 4.xls]

## Sheet: Figure 4a
	WT group	Fats-/- group
基因名称	baseMeanA	baseMeanB	foldChange	log2foldChange
H2-Ea-ps	1.00781	215.319	213.651	7.73911
Ctsg	128.999	3694.16	28.6371	4.83981
Cd74	2554.79	11373.2	4.45172	2.15436
H2-Aa	692.363	2474.68	3.57425	1.83764
H2-Eb1	617.785	2159.14	3.49498	1.80528
Ciita	158.226	512.003	3.23591	1.69417
H2-Ab1	856.635	2573.91	3.00467	1.58721
H2-T24	1195.26	2981.72	2.49463	1.31882
H2-Q4	2107.32	3990.85	1.8938	0.921283
Fn1	530.106	4130.75	7.79231	2.96205
Kit	69.5386	503.073	7.23444	2.85488
Il1b	477.7	1481.44	3.10118	1.63282
Il12a	43.3357	120.063	2.77053	1.47016
Cd4	122.952	321.49	2.61475	1.38668
Tagap	304.358	673.741	2.21365	1.14643
Ifi44	1106.57	6268.07	5.66441	2.50192
Ifit3b	113.882	635.043	5.57632	2.47931
Ly6c2	546.231	10743.1	19.6677	4.29776
Ifi44l	2.01561	933.711	463.239	8.85561
Ifitm1	559.333	6691.76	11.9638	3.58061
Ifit1bl1	55.4294	560.624	10.1142	3.33831
Ifi208	207.608	1070.64	5.15703	2.36654
Mgl2	6.04684	111.132	18.3786	4.19996
Klrb1f	16.1249	233.18	14.4608	3.85408
Cxcl10	176.366	838.455	4.75406	2.24916
Trim30c	157.218	644.965	4.10237	2.03646
Gbp5	178.382	729.307	4.08846	2.03156
Gbp2	520.028	1826.74	3.51277	1.81261
Gm4951	377.927	1299.85	3.43942	1.78217
Tnfsf10	89.6948	304.622	3.39621	1.76392
Gbp3	448.474	1266.12	2.82317	1.49731
Ccl5	222.725	589.399	2.64631	1.40398
Cd177	173.343	1295.88	7.47585	2.90224
Ltf	618.793	11733.4	18.9618	4.24502
Prtn3	501.888	9441.3	18.8116	4.23355
Ngp	366.842	10282.7	28.0304	4.80892
Mpo	531.114	22464.6	42.2972	5.40249
Elane	40.3123	3939.25	97.7184	6.61056
Arg1	5354.48	956.533	0.178642	-2.48486
Hdac9	415.216	44.6514	0.107538	-3.21708
Vegfa	2499.36	1409	0.563745	-0.826886
Mrc1	18784.5	11218.4	0.597217	-0.743673
Ccl4	1212.39	431.631	0.356016	-1.48999
Ccl7	591.582	219.288	0.370681	-1.43175
Ccl3	2673.71	1289.93	0.48245	-1.05155
Cxcl14	173.343	16.8683	0.097312	-3.36124
Ccl22	233.811	38.6979	0.165509	-2.59502
Cxcl1	630.887	105.179	0.166716	-2.58454

## Sheet: Figure 4b
	WT and Fats-/- BMDMs were stimulated with LPS for 6 hours (n=3)						WT and Fats-/- BMDMs were stimulated with IL-4 for 12 hours (n=3)
		Il12a	Mean	P				Il12a	Mean	P
	WT1	1.04488					WT1	1.07674
	WT2	0.808508					WT2	0.943874
	WT3	1.18372	1.01237				WT3	0.983957	1.00152
	Fats-/-1	3.98156					Fats-/-1	3.35582
	Fats-/-2	3.08086					Fats-/-2	2.42279
	Fats-/-3	4.47949	3.8473	0.0151731			Fats-/-3	2.32409	2.7009	0.0338526
		Il12b						Il12b
	WT1	0.747425					WT1	0.937354
	WT2	0.812252					WT2	1.0693
	WT3	1.64718	1.06895				WT3	0.997692	1.00145
	Fats-/-1	4.19887					Fats-/-1	2.80241
	Fats-/-2	3.78423					Fats-/-2	2.9828
	Fats-/-3	6.72717	4.90342	0.0426704			Fats-/-3	2.24492	2.67671	0.0150004
		Il1b						Il1b
	WT1	0.913831					WT1	0.988514
	WT2	0.972655					WT2	0.99539
	WT3	1.12506	1.00385				WT3	1.0163	1.00007
	Fats-/-1	2.44528					Fats-/-1	3.16748
	Fats-/-2	2.09943					Fats-/-2	4.57361
	Fats-/-3	3.41054	2.65175	0.0490663			Fats-/-3	4.23785	3.99298	0.0194504
		Il6						Il6
	WT1	1.11214					WT1	1.01162
	WT2	1.02337					WT2	0.92445
	WT3	0.878633	1.00471				WT3	1.0693	1.00179
	Fats-/-1	6.07689					Fats-/-1	6.13331
	Fats-/-2	5.4768					Fats-/-2	3.47417
	Fats-/-3	4.51064	5.35478	0.00959588			Fats-/-3	5.01645	4.87464	0.0370642
		Il10						Nos2
	WT1	1.01866					WT1	0.880666
	WT2	1.06191					WT2	0.827406
	WT3	0.92445	0.840338				WT3	1.37237	2.60153
	Fats-/-1	0.53465					Fats-/-1	5.60481
	Fats-/-2	0.690956					Fats-/-2	7.98154
	Fats-/-3	0.449585	0.570271	0.0103908			Fats-/-3	5.48947	6.7355	0.0187558
		Gmcsf						Gmcsf
	WT1	0.959264					WT1	0.814131
	WT2	0.913831					WT2	0.786399
	WT3	1.14076	1.00462				WT3	1.56193	1.05415
	Fats-/-1	6.19026					Fats-/-1	7.66749
	Fats-/-2	4.75683					Fats-/-2	9.64273
	Fats-/-3	3.91768	4.95492	0.0259974			Fats-/-3	10.9805	9.43025	0.0092256
		Arg1						Ciitta
	WT1	0.972655					WT1	0.733736
	WT2	0.965936					WT2	0.743979
	WT3	1.06437	1.00099				WT3	1.83189	1.1032
	Fats-/-1	0.779165					Fats-/-1	3.37137
	Fats-/-2	0.619854					Fats-/-2	4.47949
	Fats-/-3	0.473029	0.624016	0.0385133			Fats-/-3	6.16172	4.67086	0.0320884
		Ciita						Arg1
	WT1	0.895025					WT1	1.12246
	WT2	0.939523					WT2	1.06191
	WT3	1.18921	1.00792				WT3	0.838956	1.00778
	Fats-/-1	3.75809					Fats-/-1	0.274841
	Fats-/-2	4.11246					Fats-/-2	0.103426
	Fats-/-3	5.89708	4.58921	0.0304956			Fats-/-3	0.182588	0.186952	0.0029476
		Chi3l3(Ym1)						Chi3l3(Ym1)
	WT1	1.03526					WT1	1.21139
	WT2	0.864537					WT2	0.874583
	WT3	1.11729	1.0057				WT3	0.943874	1.00995
	Fats-/-1	0.343885					Fats-/-1	0.331405
	Fats-/-2	0.25					Fats-/-2	0.151424
	Fats-/-3	0.463294	0.352393	0.00282462			Fats-/-3	0.117169	0.199999	0.00458518
		Ifng
	WT1	1.10445
	WT2	0.83702
	WT3	1.08172	1.00773
	Fats-/-1	6.69616
	Fats-/-2	4.76783
	Fats-/-3	7.37853	6.28084	0.0202464

## Sheet: Figure 4c
IL-6 concentration in the supernatant of WT and Fats-/- BMDMs stimulated without or with LPS or IL-4
		IL-6	Mean		IL-6	Mean	P
-	WT1	23.23		Fats-/- 1	45.93
	WT2	34.1		Fats-/- 2	53.8
	WT3	19.5		Fats-/- 3	29.4
	WT4	13	22.2	Fats-/- 4	32	38.4	0.0526916
LPS	WT1	161.52		Fats-/- 1	246.7
	WT2	147		Fats-/- 2	289
	WT3	171		Fats-/- 3	218
	WT4	195	171	Fats-/- 4	209	238.667	0.0192048
IL-4	WT1	16.83		Fats-/- 1	62.69
	WT2	33.5		Fats-/- 2	82.9
	WT3	29.8		Fats-/- 3	75.9
	WT4	28.9	30.7333	Fats-/- 4	40.4	66.4	0.02001
IL-12b concentration in the supernatant of WT and Fats-/- BMDMs stimulated without or with LPS or IL-4
		IL-12(p40)	Mean		IL-12(p40)	Mean	P
-	WT1	8.52		Fats-/- 1	8.1
	WT2	3.71		Fats-/- 2	7.36
	WT3	7.23		Fats-/- 3	5.02
	WT4	5.3	5.41333	Fats-/- 4	6.6	6.32667	0.661337
LPS	WT1	16.82		Fats-/- 1	20.87
	WT2	19.23		Fats-/- 2	24.36
	WT3	15.42		Fats-/- 3	18.01
	WT4	11.4	15.35	Fats-/- 4	25.1	22.49	0.0335692
IL-4	WT1	8.27		Fats-/- 1	12.54
	WT2	7.69		Fats-/- 2	15.96
	WT3	10.32		Fats-/- 3	16.35
	WT4	6.16	8.05667	Fats-/- 4	10.98	14.43	0.0127217

## Sheet: Figure 4f
human FATS expression after transfected with human siRNA-FATS or siRNA-NC
	FATS	Mean	P
FATS-siRNA-1	0.993092
FATS-siRNA-2	0.870551
FATS-siRNA-3	1.15669	1.00678
NC-siRNA-1	0.423373
NC-siRNA-2	0.366021
NC-siRNA-3	0.450625	0.41334	0.0131411

## Sheet: Figure 4h
	The mRNA levels of MRC1, TGFb, ARG1 and IL10 in human macrophages, treated with non-targeting control (NC) or Fats siRNA
		FATS	Mean	P
	FATS-siRNA-1	0.355191
	FATS-siRNA-2	0.280616
	FATS-siRNA-3	0.413703	0.349836
	NC-siRNA-1	1.16205
	NC-siRNA-2	0.810378
	NC-siRNA-3	1.06191	1.01145	0.0151615
		MRC1
	FATS-siRNA-1	0.108317
	FATS-siRNA-2	0.237062
	FATS-siRNA-3	0.103905	0.149761
	NC-siRNA-1	0.786399
	NC-siRNA-2	1.19196
	NC-siRNA-3	1.06683	1.01506	0.0111315
		TGFb
	FATS-siRNA-1	0.378055
	FATS-siRNA-2	0.261824
	FATS-siRNA-3	0.302848	0.314242
	NC-siRNA-1	1.07674
	NC-siRNA-2	0.874583
	NC-siRNA-3	1.06191	1.00441	0.00248742
		ARG1
	FATS-siRNA-1	0.344681
	FATS-siRNA-2	0.319377
	FATS-siRNA-3	0.337587	0.333882
	NC-siRNA-1	0.961483
	NC-siRNA-2	1.10445
	NC-siRNA-3	0.941696	1.00254	0.00505241
		IL10
	FATS-siRNA-1	0.586417
	FATS-siRNA-2	0.469761
	FATS-siRNA-3	0.510506	0.522228
	NC-siRNA-1	1.05702
	NC-siRNA-2	0.858565
	NC-siRNA-3	1.10191	1.00583	0.0118441
