# Supplementary material for: Loss of fragile site-associated tumor suppressor promotes antitumor immunity via macrophage polarization
Source: Nat Commun. 2021 Jul 14;12:4300. doi: 10.1038/s41467-021-24610-x (PMC8280123; doi:10.1038/s41467-021-24610-x)
Supplement: Supplementary file 3 — Source Data [file 41467_2021_24610_MOESM3_ESM.zip › sounce data/Figure 5.xls]

## Sheet: Figure 5c
Quantitative analysis of the fluorescence intensity of p65 in nucleus of WT and FAIR-/- BMDMs
WT			Fats-/-
0min	30min	60min	0min	30min	60min
128.493	98.596	3.555	104.216	295.573	75.809
48.553	147.255	27.279	53.301	246.736	56.083
190.219	101.889	26.589	56.596	211.376	111.894
63.669	120.248	26.693	53.559	210.224	203.561
210.36	194.052	172.903	36.978	223.736	120.016
54.582	120.035	42.314	60.823	285.589	111.328
59.525	209.565	59.525	31.374	225.361	65.053
77.271	395.561	34.533	27.009	243.779	91.738
46.463	142.624	99.427	25.738	235.142	48.774
46.15	112.904	9.627	28.84	186.908	195.258
93.316	112.344	68.663	45.332	183.491	280.373
112.571	91.2	-0.407	31.439	192.38	192.25
94.749	149.666	33.18	49.004	247.38	62.885
53.888	148.39	82.541	74.707	212.207	88.237
63.331	290.05	83.633	65.669	189.899	75.148
68.09	290.05	106.429	62.21	189.818	94.765
139.439	199.03	83.194	59.46	254.907	87.418
151.903	139.183	147.666	55.428	204.885	140.795
94.494	159.164	55.156	49.802	197.897	101.217
129.687	148.209	89.372	58.789	208.977	186.518
139.193	124.12	27.296	54.283	199.071	144.675
121.306	115.994	59.525	65.362	266.098	134.529
85.728	119.755	59.526	56.742	213.979	118.263
88.836	121.225	68.285	83.825	212.959	289.27
51.016	99.044	85.156	67.472	210.629	152.829
260.125	107.23	30.29	43.736	186.653	88.8
78.892	109.557	17.431	45.82	207.096	48.988
120.08	109.116	34.067	59.837	214.851	59.018
244.586	100.03	15.792	59.925	353.082	39.195
102.349	114.524	10.286	121.298	209.843	110.569
424.562	97.839	34.13	109.106	276.115	62.433
103.814	106.589	51.8	95.307	191.799	52.078
607.093	120.303	71.19	96.684	177.353	41.211
128.602	125.29	78.112	69.133	171.399	58.974
91.2	131.069	14.121	125.373	183.549	85.443
132.537	183.199	29.986	41.104	201.12	48.823
595.921	141.021	154.583	42.589	192.871	44.962
179.558	211.809	59.525	47.679	167.216	86.614
85.364	225.923	85.364	61.009	139.2	65.466
46.334	168.153	38.729	35.053	157.634	79.905
44.937	119.4	54.82	38.42	282.766	47.216
62.736	109.194	89.034	62.585	204.346	87.311
94.103	152.733	17.047	77.015	201.531	112.132
46.703	142.397	96.926	57.072	244.388	46.039
44.733	141.087	94.236	49.485	222.137	67.923
69.607	138.324	24.903	65.911	199.704	76.823
83.274	124.728	161.343	54.491	165.223	69.403
38.584	113.98	66.005	55.248	158.651	126.029
36.676	163.38	73.892	60.748	156.283	227.043
37.26	128.775	46.73	41.42	336.067	82.452
65.522	138.107	31.734	59.729	373.511	126.109
58.607	91.087	49.738	40.633	108.825	115.482
59.113	215.378	34.608	46.975	133.728	122.747
61.195	220.407	62.928	60.861	129.54	130.71
56.18	161.78	66.083	62.884	122.249	180.024
63.207	171.804	63.207	55.561	163.64	127.25
57.798	167.467	22.65	42.551	161.092	85.591
40.767	220.012	37.672	42.751	184.478	224.604
44.188	200.924	97.353	40.443	135.097	119.077
77.524	186.348	111.55	41.943	226.095	269.234
37.876	198.495	77.21	65.002	240.765	570.93
37.658	215.378	78.764	57.323	294.461	348.086
48.727	198.349	42.377	61.199	168.718	178.1
47.913	234.965	63.904	59.809	179.628	98.119
123.942	267.606	20.07	69.335	215.078	156.099
83.286	402.922	68.879	83.184	214.91	115.217
54.059	137.651	10.063	101.284	234.871	117.496
44.049	138.984	32.852	92.822	279.985	88.746
40.174	136.771	29.715	98.191	205.594	110.751
46.35	138.449	17.79	121.613	266.171	129.437
113.547	138.176	31.515	122.288	209.361	149.615
49.791	137.606	57.781	45.295	296.92	127.401
54.955	132.721	2.582	83.144	269.136	104.463
70.893	138.667	51.751	105.99	319.226	99.129
45.131	136.872	26.538	80.518	266.171	105.699
35.983	136.214	23.026	66.373	228.812	190.286
26.563	135.823	46.945	57.74	225.659	198.518
44.465	138.216	32.051	64.585	190.453	166.564
29.741	137.95	41.759	63.321	192.693	119.21
40.809	134.948	38.963	89.616	202.72	91.756
35.895	136.595	49.301	63.502	191.532	83.897
42.561	138.559	64.266	79.229	226.116	62.103
33.204	137.123	49.787	70.05	200.064	125.049
34.072	136.196	41.626	99.142	201.593	121.431
33.878	136.345	55.866	85.942	209.038	83.438
38.452	135.755	50.31	67.46	223.742	84.55
59.774	137.383	25.037	99.552	224.4	100.848
50.204	134.904	19.159	57.827	174.451	113.219
60.934	136.054	68.879	60.497	188.116	100.269
58.259	137.521	84.94	62.209	187.994	161.332
42.717	137.217	31.365	61.778	170.294	121.496
32.238	139.836	11.101	61.717	207.617	118.522
60.878	140.101	68.879	62.905	230.027	113.894
31.839	139.728	16.875	55.426	196.223	183.047
36.379	138.586	68.879	69.613	209.531	193.596
65.575	139.462	45.76	92.157	196.558	163.517
53.626	138.778	47.274	64.52	208.423	155.261
42.426	152.49	14.445	58.575	203.038	194.793
185.59	146.462	32.308	71.386	238.519	186.586
47.066	170.083	46.062	50.02	231.17	209.96
43.008	91.224	77.763	95.763	205.982	185.597
46.759	146.026	50.802	105.463	202.904	205.491
35.556	124.148	12.796	60.879	170.459	248.828
44.493	195.5	199.471	68.66	198.235	178.811
40.22	214.142	52.65	66.071	208.381	136.812
56.72	160.525	7.875	69.919	197.53	190.436
45.701	136.687	99.497	99.281	195.008	144.625
47.598	174.401	56.876	104.087	224.217	213.423
60.869	120.17	40.399	88.025	294.559	186.706
40.76	164.568	60.871	105.149	157.945	175.917
45.647	157.744	52.783	136.029	383.428	144.777
42.538	265.105	68.661	134.157	197.686	161.318
34.596	134.784	147.219	103.92	185.14	197.548
49.112	180.216	129.809	168.116	177.066	156.375
42.424	289.772	51.33	123.385	243.032	214.369
43.67	196.726	24.457	123.385	201.983	146.522
50.159	228.575	22.951	103.013	241.112	184.339
47.718	235.422	68.661	92.831	189.938	170.118
60.99	161.304	72.355	139.375	206.675	125.652
37.667	184.432	56.075	93.668	280.267	71.903
48.196	173.922	19.893	126.816	225.628	183.383
74.089	143.075	30.066	123.088	175.28	11.296
81.431	225.016	74.107	139.167	264.497	109.238
75.938	208.716	12.421	116.233	232.372	123.552
52.977	199.61	34.939	118.109	192.194	313.195
62.155	159.89	30.484	130.192	460.576	202.393
37.722	216.599	18.5	137.098	194.759	109.163
46.195	128.444	53.934	176.045	241.944	119.815
37.814	128.444	20.086	137.993	187.837	100.017
30.23	196.808	64.9	105.228	282.369	103.168
35.956	172.449	29.843	108	233.399	172.887
99.317	167.092	34.106	113.789	216.719	151.014
60.76	166.972	60.37	92.548	283.765	114.442
62.266	157.272	72.258	70.055	230.786	203.719
23.445	170.323	45.429	63.161	252.773	139.787
39.461	166.076	74.364	48.342	206.477	117.546
48.957	123.596	74.107	67.827	235.586	118.937
55.535	238.304	19.917	64.41	188.144	115.017
33.357	162.565	26.741	69.491	209.817	143.815
35.713	140.933	26.681	79.165	155.225	168.809
46.029	191.541	47.346	61.696	256.233	136.642
66.098	180.061	13.923	67.863	212.568	287.768
55.936	137.91	62.641	50.566	240.694	270.589
59.94	181.876	40.783	45.542	192.868	168.667
36.065	120.256	4.933	42.15	190.365	146.62
94.68	205.072	73.757	39.93	198.523	198.315
32.492	101.094	24.63	43.766	253.986	134.492
43.65	251.599	102.375	54.418	234.969	200.95
90.022	140.082	63.241	60.482	211.759	245.725
47.193	98.458	86.9	52.002	203.122	126.372
55.39	122.196	59.692	75.523	200.984	170.721
87.072		39.715	119.358	240.142	287.596
38.697		59.671	106.964	234.394	263.908
40.628		62.641	97.663	244.655	150.058
45.244		56.384	136.518	280.984	164.045
37.056		17.263
28.114		21.409
46.76		34.179
47.449		27.011
74.672		386.251
42.604		15.915
		23.371
		102.408
		39.053
		31.996

## Sheet: Figure 5g
Relative mRNA expression of IκBα in WT and Fats-/- macrophages stimulated without or with LPS			Relative mRNA expression of IκBα in WT and Fats-/- macrophages stimulated without or with LPS
				IκBα	Mean	P
	IκBα		WT1	0.8
WT(0min）	17.93		WT2	0.9
	17.56		WT3	1	0.9
	18.01		WT1 (30min)	1.95432
Average	17.83		WT2 (30min)	1.95884
SD	0.24		WT3 (30min)	2.01153	1.9749
WT(30min)	18.08		Fats-/-1	1.07674
	17.46		Fats-/-2	1.07425
	18.1		Fats-/-3	0.954225	1.03507	0.136089
Average	17.88		Fats-/-1 (30min)	2.88452
SD	0.36		Fats-/-2 (30min)	3.02095
Fats-/-(0min)	19.61		Fats-/-3 (30min)	2.99579	2.96708	0.000380079
	19.98
	19.64
Average	19.74
SD	0.21
Fats-/-(30min)	23.75
	23.62
	26.16
Average	24.51
SD	1.43
	IκBα
WT(0min)	29.48
	29.39
	29.76
Average	29.54
SD	0.19
WT(30min)	31.35
	30.78
	31.6
Average	31.24
SD	0.42
Fats-/-(0min)	30.64
	30.21
	30.78
Average	30.54
SD	0.3
Fats-/-(30min)	30.28
	31.42
	31
Average	30.9
SD	0.58

## Sheet: Figure 5j
Relative mRNA expression of BAY11-7082-treated macrophages after LPS (100ng/ml)
	Nos2	Mean	P
WT1	0.882703
WT2	0.959264
WT3	1.18099	1.00765
Fats-/-1	4.50023
Fats-/-2	5.1337
Fats-/-3	3.83706	4.49033	0.0084575
Fats-/-+NF-kB inhibitor-1	0.389582
Fats-/-+NF-kB inhibitor-2	0.368567
Fats-/-+NF-kB inhibitor-3	0.266093	0.341414	0.00755454
	Il1b
WT1	0.747425
WT2	1.20581
WT3	1.10957	1.02093
Fats-/-1	2.05623
Fats-/-2	2.65737
Fats-/-3	2.47942	2.39767	0.0044255
Fats-/-+NF-kB inhibitor-1	0.0927827
Fats-/-+NF-kB inhibitor-2	0.118257
Fats-/-+NF-kB inhibitor-3	0.073812	0.0949507	0.00573852
	H2eb1
WT1	1.46409
WT2	1.15669
WT3	0.590496	1.07042
Fats-/-1	3.4822
Fats-/-2	4.22807
Fats-/-3	3.24901	3.65309	0.0029126
Fats-/-+NF-kB inhibitor-1	1.85318
Fats-/-+NF-kB inhibitor-2	1.67018
Fats-/-+NF-kB inhibitor-3	1.47427	1.66587	0.0129854
	Il6
WT1	1.51572
WT2	1.11729
WT3	0.590496	1.0745
Fats-/-1	3.38698
Fats-/-2	2.46229
Fats-/-3	3.05252	2.96726	0.00763704
Fats-/-+NF-kB inhibitor-1	0.339151
Fats-/-+NF-kB inhibitor-2	0.323088
Fats-/-+NF-kB inhibitor-3	0.493116	0.385119	0.00870097
