# Supplementary material for: Loss of fragile site-associated tumor suppressor promotes antitumor immunity via macrophage polarization
Source: Nat Commun. 2021 Jul 14;12:4300. doi: 10.1038/s41467-021-24610-x (PMC8280123; doi:10.1038/s41467-021-24610-x)
Supplement: Supplementary file 3 — Source Data [file 41467_2021_24610_MOESM3_ESM.zip › sounce data/Figure 6.xls]

## Sheet: Figure 6a-c
The proliferation of CD4+ OT-II T cells was analyzed using flow cytometry after coculture for 3 days
		Mean	SD			Mean	SD	P
WT1	30.3			Fats-/-1	52.9
WT2	36.3			Fats-/-2	57.2
WT3	30.3	32.3	3.4641	Fats-/-3	65.5	58.5333	6.40495	0.00769331
Flow cytometry analysis of CD69 expression in CD4+ OT-II T cells after coculture for 72 h.
		Mean	SD			Mean	SD	P
WT1	11.2			Fats-/-1	27
WT2	11.5			Fats-/-2	27.2
WT3	10.9	11.2	0.3	Fats-/-3	24.6	26.2667	1.44684	0.00218842
Flow cytometry analysis of IFN-γ expression in CD4+ OT-II T cells after coculture for 72 h.
		mean	SD			Mean	SD	P
WT1	8.29			Fats-/-1	17.4
WT2	8.41			Fats-/-2	17.3
WT3	8.38	8.36	0.06245	Fats-/-3	16	16.9	0.781025	0.00263548

## Sheet: Figure6d
The concentration of IL-2 in the supernatants that collected from co-cultured BMDMs with OT-II CD4+ T cells after 72 h was analyzed using ELISA Kits. unite：pg/ml
	concentration	mean	sem		concentration	mean	sem	P
WT1	118.246			Fats-/-1	409.375
WT2	63.0423			Fats-/-2	242.6
WT3	87.9001	89.7295	15.9622	Fats-/-3	452.524	368.166	78.3921	0.0420843
The concentration of IFN-γ in the supernatants that collected from co-cultured BMDMs with OT-II CD4+ T cells after 72 h was analyzed using ELISA Kits. unite：pg/ml
	OD450	OD570	concentration	mean	sem		OD450	OD570	concentration	mean	sem	P
WT1	0.767	0.051	612.116			Fats-/-1	2.046	0.074	1627.86
WT2	0.93	0.063	741.566			Fats-/-2	2.36	0.083	1877.23
WT3	0.164	0.06	133.231	495.638	320.458	Fats-/-3	2.061	0.077	1754.66	1753.25	124.691	0.0121481

## Sheet: Figure6f
Flow cytometric quantification of tumor-infiltrating CD3+ T cells among CD45+ cells
None	Mean	SD		WT Mφ	Mean	SD	P	Fats-/- Mφ	Mean	SD	P
56.1				35.2				71.5
46.6				37.2				52.2
39.6				36.1				50
49.9	48.05	6.87338		39.5	37	1.85652	0.0442974	67.8	56.6667	9.70429	0.0213485
Flow cytometric quantification of tumor-infiltrating CD4+ T cells among CD45+ cells
None	Mean	SD		WT Mφ	Mean	SD	P	Fats-/- Mφ	Mean	SD	P
20.9				12.2				17.2
14.4				13.4				19.3
17.8				11.1				16.4
19.5	18.15	2.80297		12.6	12.325	0.956992	0.0198996	25.2	19.525	3.97607	0.0326541
Flow cytometric quantification of tumor-infiltrating CD8+ T cells among CD45+ cells
None	Mean	SD		WT Mφ	Mean	SD	P	Fats-/- Mφ	Mean	SD	P
28.7				10.8				30.1
23.2				9.29				28.3
13.9				11.8				22.1
22.9	22.175	6.12719		13.3	11.2975	1.68721	0.0336204	36.2	29.175	5.80309	0.00614412

## Sheet: Figure6h
Flow cytometric quantification of IFN-γ productions in tumor-infiltrating CD4+ T cells in B16 tumors
None	Mean	SD	P	WT Mφ	Mean	SD	P	Fats-/- Mφ	Mean	SD	P
21.4				13.5				19.9
19				18.5				21.7
20.3				16.5				26.2
19.1	19.95	1.13284		13.6	15.525	2.42264	0.0162222	35.1	25.725	6.78841	0.0254905
											0.187072
Flow cytometric quantification of the IFN-γ productions in tumor-infiltrating CD8+ T cells in B16 tumors
None	Mean	SD		WT Mφ	Mean	SD		Fats-/- Mφ	Mean	SD
39.5				28.9				42.7
39.6				31.4				42
36.3				32.2				54
38.46	38.465	1.53261		34.4	31.725	2.27065	0.00382004	57.8	49.125	7.98055	0.0183331
