# Supplementary material for: Loss of fragile site-associated tumor suppressor promotes antitumor immunity via macrophage polarization
Source: Nat Commun. 2021 Jul 14;12:4300. doi: 10.1038/s41467-021-24610-x (PMC8280123; doi:10.1038/s41467-021-24610-x)
Supplement: Supplementary file 3 — Source Data [file 41467_2021_24610_MOESM3_ESM.zip › sounce data/Figure 7.xls]

## Sheet: Figure7a 
Phenotypic analysis of tumor-infiltrating T cells following the subcutaneous injection of B16 cells
	CD3+ T	Mean	SD	P			CD8+ T	Mean	SD	P			CD4+ T	Mean	SD	P			Treg	Mean	SD	P
WT1	58					WT1	15.4					WT1	15.8					WT1	20.7
WT2	15.8					WT2	37.3					WT2	19.6					WT2	22.9
WT3	1.3					WT3	1.9					WT3	17.3					WT3	26.5
WT4	10.8					WT4	6.7					WT4	23.2					WT4	23.1
WT5	14.5					WT5	12.5					WT5	18					WT5	18.8	22.4	2.88964
WT6	20.5					WT6	6.3					WT6	21
WT7	2.6					WT7	19.9					WT7	22.4	19.6143	2.74009
WT8	34					WT8	17.8											Fats-/-1	8.8
WT9	38.9					WT9	23.2	15.6667	10.6945									Fats-/-2	7.7
WT10	34	23.04	17.9072															Fats-/-3	6.5
																		Fats-/-4	7.6
Fats-/-1	38.7																	Fats-/-5	7.4
Fats-/-2	41.9					Fats-/-1	42.8					Fats-/-1	33.2					Fats-/-6	12.18	8.36333	2.009	0.000167217
Fats-/-3	67.8					Fats-/-2	34.3					Fats-/-2	30.4
Fats-/-4	72.7					Fats-/-3	62.7					Fats-/-3	21.1
Fats-/-5	67.9					Fats-/-4	38.9					Fats-/-4	23.1
Fats-/-6	61					Fats-/-5	40.4					Fats-/-5	23.2
Fats-/-7	67.8					Fats-/-6	42.8					Fats-/-6	21.7	26.2	5.27399	0.0376676
Fats-/-8	72.7					Fats-/-7	40.4	43.1857	9.0733	7.27702e-05
Fats-/-9	67.9
Fats-/-10	61
Fats-/-11	71.2	62.7818	11.8013	2.45011e-05
Phenotypic analysis of tumor-infiltrating T cells following the subcutaneous injection of H7 cells
	CD3+ T	Mean	SD	P			CD8+ T	Mean	SD	P			CD4+ T	Mean	SD	P			Treg	Mean	SD	P
WT1	56.06					WT1	50.23					WT1	5.83					WT1	27.6
WT2	37.83					WT2	35					WT2	2.83					WT2	16
WT3	56.43					WT3	48.8					WT3	7.63					WT3	34	25.8667	9.12433
WT4	60.71	52.7575	10.1729			WT4	54.3					WT4	6.41	5.675	2.03963
						WT5	42.4	46.146	7.55772
Fats-/-1	74.7					Fats-/-1	58.7					Fats-/-1	16					Fats-/-1	7.24
Fats-/-2	83.4					Fats-/-2	71.3					Fats-/-2	12.1					Fats-/-2	14.1
Fats-/-3	62.6					Fats-/-3	59.1					Fats-/-3	14					Fats-/-3	8.2	9.84667	3.71464	0.0479949
Fats-/-4	71.1	72.95	8.618	0.0239091		Fats-/-4	48.6	59.425	9.28848	0.0494234		Fats-/-4	12	13.525	1.88922	0.00134875

## Sheet: Figure 7b
	length (mm)	width (mm)	V (mm3)	the number of CD4+ T	CD4*5	density	Mean	SEM	P
WT1	26.89	22.89	7044.54	25736	128680	3.65333
WT2	27.93	23.14	7477.69	23992	119960	16.0424
WT3	23.36	16.21	3069.08	8847	44235	14.4131	11.3696	3.8867
Fats-/-1	6.84	5.39	99.3582	3898	19490	196.159
Fats-/-2	7.51	6.92	179.813	5099	25495	141.786
Fats-/-3	7.25	6.15	137.107	4317	21585	157.432	165.126	16.1607	0.00802354
	length (mm)	width (mm)	V (mm3)	the number of CD8+ T	CD8*5	density	Mean	SEM	P
WT1	26.89	22.89	7044.54	19244	96220	13.6588
WT2	27.93	23.14	7477.69	18996	94980	12.7018
WT3	23.36	16.21	3069.08	17391	86955	10.216	12.1922	1.026
Fats-/-1	6.84	5.39	99.3582	10199	50995	513.244
Fats-/-2	7.51	6.92	179.813	13971	69855	388.486
Fats-/-3	7.25	6.15	137.107	10888	54440	397.063	432.931	40.2327	0.00898618

## Sheet: Figure 7c
Flow cytometric quantification of CD44 expression in tumor-infiltrating CD4+ T cells in B16 tumors
WT	Mean	SEM	Fats-/-	Mean	SEM	P
54.8			90.6
41.3			90.1
35.6	43.9	5.69298	80.4	87.0333	3.31981	0.00581407
Flow cytometric quantification of CD44 expression in tumor-infiltrating CD8+ T cells in B16 tumors
WT	Mean	SEM	Fats-/-	Mean	SEM	P
75.1			95.3
65.1			87.7
60.2	7.59408	4.38444	95.1	92.7	2.50067	0.0124403

## Sheet: Figure 7d
Flow cytometric quantification of IFN-γ productions in tumor-infiltrating CD4+ T cells in B16 tumors
WT	Mean	SEM	Fats-/-	Mean	SEM	P
10.8			25.8
11.9			30.4
8.7	10.4667	1.62583	23.6	26.6	3.46987	0.00640492
Flow cytometric quantification of TNF-α productions in tumor-infiltrating CD4+ T cells in B16 tumors
WT	Mean	SEM	Fats-/-	Mean	SEM	P
11			34.1
6.79			32.1
15.7			18.4
15.3	12.1975	2.09301	17.8	25.6	4.35105	0.0459407

## Sheet: Figure 7e
Flow cytometric quantification of IFN-γ productions in tumor-infiltrating CD8+ T cells in B16 tumors
WT	Mean	SEM	Fats-/-	Mean	SEM	P
46.1			67.2
43.9			68.8
39.7	43.2333	1.87735	59.7	65.2333	2.80496	0.00452661
Flow cytometric quantification of GzmB productions in tumor-infiltrating CD8+ T cells in B16 tumors
WT	Mean	SEM	Fats-/-	Mean	SEM	P
12.1			47.6
14.4			47.9
21.1			48
15.8			24.2
11.6	15	1.70558	17.8	37.1	6.65056	0.0270998

## Sheet: Figure 7f
Flow cytometric quantification of PD-1 expression in tumor-infiltrating CD8+ T cells in B16 tumors
WT	Mean	SEM	Fats-/-	Mean	SEM	P
27.1			45.7
18.9			39.6
23.1	23.0333	2.36737	37	40.7667	2.57833	0.00728779

## Sheet: Figure 7g
			Day 8					Day 10					Day 12					Day 14
WT-ISO	length (mm)	width (mm)	V (mm3)	Mean	SEM	length (mm)	width (mm)	V (mm3)	Mean	SEM	length (mm)	width (mm)	V (mm3)	Mean	SEM	length (mm)	width (mm)	V (mm3)	Mean	SEM
WT1	9.53	6.62	208.823			8.72	6.07	160.644			13.21	10.15	680.464			17.48	12.48	1361.26
WT2	10.54	5.41	154.243			8.74	6.44	181.24			11.34	10.27	598.031			17.08	15.84	2142.73
WT3	11.36	5.78	189.76			11.2	7.72	333.751			12.55	9.96	622.49			19.47	13.37	1740.2
WT4	8.28	4.12	70.274			11	5.55	169.414			14.89	8.07	484.855			15.69	10.67	893.145
WT5	7.54	3.86	56.1715			7.54	6.77	172.79			10.61	9.17	446.092			17.09	4.44	168.453
WT6	6.82	4.17	59.2961	123.095	28.3448	7.87	7.67	231.492	208.222	27.1123	14.49	12.82	1190.73	670.444	110.018	16.49	14.82	1810.87	1352.78	294.275
WT-CD4	length (mm)	width (mm)	V (mm3)	Mean	SEM	length (mm)	width (mm)	V (mm3)	Mean	SEM	length (mm)	width (mm)	V (mm3)	Mean	SEM	length (mm)	width (mm)	V (mm3)	Mean	SEM
WT1	10.24	5.14	135.268			13.09	7.27	345.922			15.31	10.71	878.06			17.31	12.95	1451.47
WT2	11.11	6.63	244.181			15.05	8.33	522.151			13.05	7.43	360.212			19.16	12.72	1550.03
WT3	6.97	3.67	46.9391			9.62	5.89	166.869			17.3	11.84	1212.61			14.36	8.64	535.984
WT4	4.36	2.86	17.8315			8.96	5.77	149.152			13.5	10.98	813.783			14.29	13.62	1325.43
WT5	6.91	4.42	67.4983			7.96	6.66	176.535			4	4	32			6.57	5	82.125
WT6	0	0	0	102.344	37.1288	2	3	9	272.126	73.2561	12.69	8.06	412.194	735.371	174.33	15.13	10.18	783.979	1129.38	238.362
WT-CD8	length (mm)	width (mm)	V (mm3)	Mean	SEM	length (mm)	width (mm)	V (mm3)	Mean	SEM	length (mm)	width (mm)	V (mm3)	Mean	SEM	length (mm)	width (mm)	V (mm3)	Mean	SEM
WT1	14.48	7.45	401.838			16.75	9.76	797.782			20.04	13.54	1836.98			21.47	17.39	3246.39
WT2	11.07	4.17	96.2476			13.72	7.73	409.905			14.84	12.38	1137.22			17	15	1912.5
WT3	13.77	6.94	331.606			18.72	8.45	668.327			20	10.61	1125.72			24	15	2700
WT4	10.17	5.31	143.377			15.18	6.64	334.64			21.03	12.83	1730.86			20.38	14.47	2133.59
WT5	14.54	5.95	257.376			13.1	6.53	279.298			16.18	11.25	1023.89			22.22	15.94	2822.87
WT6	5.53	3.49	33.678	210.687	58.395	7.08	3.25	37.3912	421.224	112.243	8.15	5.95	144.265	1166.49	247.378	13.97	9.09	577.157	2195	385.029
Fats-/--ISO	length (mm)	width (mm)	V (mm3)	Mean	SEM	length (mm)	width (mm)	V (mm3)	Mean	SEM	length (mm)	width (mm)	V (mm3)	Mean	SEM	length (mm)	width (mm)	V (mm3)	Mean	SEM
Fats-/-1	8.61	7.17	221.315			10.95	8.79	423.021			12.63	10.45	689.614			13.7	11.38	887.105
Fats-/-2	9.09	4.85	106.91			8.25	3.37	46.8472			4.89	3.68	33.1112			6.26	4.8	72.1152
Fats-/-3	0	0	0			0	0	0			0	0	0			0	0	0
Fats-/-4	6.23	4.92	75.4029			7.07	6.56	152.124			9.14	8.84	357.125			11.35	10.2	590.427
Fats-/-5	4	4	32	87.1256	38.1873	4.18	1.53	4.89248	125.377	79.2812	4	4	32	222.37	133.788	4	4	32	316.329	179.09
Fats-/--CD4	length (mm)	width (mm)	V (mm3)	Mean	SEM	length (mm)	width (mm)	V (mm3)	Mean	SEM	length (mm)	width (mm)	V (mm3)	Mean	SEM	length (mm)	width (mm)	V (mm3)	Mean	SEM
Fats-/-1	12.02	7.36	325.559			13.68	9.54	622.519			16.34	9.83	789.458			16.61	10.79	966.902
Fats-/-2	9.55	7.02	235.314			11.12	9.15	465.497			13.22	12.11	969.37			15.53	12.35	1184.34
Fats-/-3	7.31	3.23	38.1322			9.16	7.47	255.568			12.1	10.73	696.554			14.29	14.03	1406.43
Fats-/-4	12.57	8.48	451.957			14.05	10.13	720.884			16.21	13.21	1414.36			10.5	8.34	365.167
Fats-/-5	10.91	6.44	226.238			8.88	5.86	152.468			10.91	6.92	261.22	826.192		23.48	16.09	3039.35	1392.44
Fats-/-6	0	0	0	212.867	69.8548	0	0	0	369.489	114.502	0	0	0	688.493	205.962	0	0	0	1160.36	432.354
Fats-/--CD8	length (mm)	width (mm)	V (mm3)	Mean	SEM	length (mm)	width (mm)	V (mm3)	Mean	SEM	length (mm)	width (mm)	V (mm3)	Mean	SEM	length (mm)	width (mm)	V (mm3)	Mean	SEM
Fats-/-1	11.63	8.4	410.306			12.44	11.06	760.853			13.34	12.21	994.391			14.63	12.48	1139.31
Fats-/-2	12.15	7.5	341.719			16.16	12.33	1228.39			12.16	7.66	356.748			15.93	8.7	602.871
Fats-/-3	11.99	5.11	156.542			10.65	7.08	266.923			18.95	15.17	2180.47			20.5	17.04	2976.21
Fats-/-4	6.57	3.97	51.7746			8.58	5.87	147.82			8.13	6.66	180.306			11.9	8.79	459.721
Fats-/-5	7.47	5.51	113.395			8.67	5.45	128.76			14.06	10.33	750.164			0	0	0
Fats-/-6	10.31	5.31	145.351	203.181	57.329	8.3	6.76	189.645	453.732	182.415	0	0	0	743.68	323.905	16.04	13.16	1388.95	1094.51	427.087
	WT+ISO		WT+α-CD4		Fats-/-+ISO		Fats-/-+α-CD4
Day	Mean	SEM	Mean	SEM	Mean	SEM	Mean	SEM
8	123.095	69.4303	102.344	90.316	85.6331	86.6497	212.867	151.671
10	208.222	66.4112	272.126	133.913	125.377	177.278	369.489	203.059
12	670.444	269.489	735.371	248.228	200.725	297.538	688.493	138.701
14	1352.78	720.824	1129.38	341.758	362.096	512.582	1160.36	219.767
	WT+ISO		WT+α-CD8		Fats-/-+ISO		Fats-/-+α-CD8
Day	Mean	SEM	Mean	SEM	Mean	SEM	Mean	SEM
8	123.095	69.43	184.805	166.749	85.6331	86.6497	233.481	152.807
10	208.222	66.411	387.17	249.705	125.377	177.278	461.349	259.724
12	670.444	97.827	1166.49	381.425	200.725	297.538	892.416	369.641
14	1352.78	320.626	2195	406.108	362.096	512.582	1313.41	401.665

## Sheet: Figure 7h
CD8+ T or CD4+ T cells were depleted in host WT mice. Tumor burdens after the treatment with WT or Fats-/- macrophage are shown (n=6 animals/per group, unite: g)
Control		transfer WT BMDMs (1×105)		transfer Fats-/- BMDMs (1×105)
WT1	1.12	WT1	0.82	WT1	0.49	P
WT2	0.85	WT2	0.51	WT2	0.31
WT3	0.78	WT3	0.92	WT3	0.39
WT4	1.07	WT4	0.97	WT4	0.47
WT5	1.12	WT5	1.21	WT5	0.82
WT6	1.37	WT6	1.14	WT6	0.56	0.00818863
		transfer WT BMDMs(1×105)+CD4 Ab		transfer Fats-/- BMDMs(1×105)+CD4 Ab
		WT1	1.38	WT1	1.26
		WT2	1.45	WT2	1.08
		WT3	0.63	WT3	0.89
		WT4	0.89	WT4	0.92
		WT5	0.94	WT5	1.02
		WT6	1.23	WT6	0.93	0.637097
		transfer WT BMDMs(1×105)+CD8 Ab		transfer Fats-/-BMDMs(1×105)+CD8Ab
		WT1	2.76	WT1	0.94
		WT2	2.01	WT2	0.66
		WT3	1.1	WT3	0.58
		WT4	0.98	WT4	0.49
		WT5	1.26	WT5	0.72
		WT6	0.69	WT6	0.87	0.0411989

## Sheet: Figure 7i
B16 tumor growth in recipient WT mice at day 14 after the adoptive transfer of tumor-infiltration T cells isolated form WT or FAIR-/- B16-tumor-bearing mice (n=6 animals/per group).
		None			WT T cells			Fats-/- T cells
	day	mean tumor volume	sem	n	mean tumor volume	sem	n	mean tumor volume	sem	n
	6	110	60	6	106	156	6	40	35	6
	8	294.046	121.609	6	289.836	239.736	6	81.3036	63.8176	6
	11	955.251	241.115	6	750.322	189.533	6	276.77	114.523	6
	13	1549.38	359.077	6	1288.94	331.177	6	482.239	115.902	6
