# Supplementary material for: Loss of fragile site-associated tumor suppressor promotes antitumor immunity via macrophage polarization
Source: Nat Commun. 2021 Jul 14;12:4300. doi: 10.1038/s41467-021-24610-x (PMC8280123; doi:10.1038/s41467-021-24610-x)
Supplement: Supplementary file 3 — Source Data [file 41467_2021_24610_MOESM3_ESM.zip › sounce data/Figure 8.xls]

## Sheet: Figure 8c
tumor volumes of B16 tumors in recipient WT mice at day 20 after the adoptive transfer of WT or Fats-/- BMDMs (n=7 animals/per group).
	None			WT Mφ			Fats-/- Mφ
day	mean tumor volume	sem	n	mean tumor volume	sem	n	mean tumor volume	sem	n
8	28.4507	11.0497	7	4.80525	2.80546	7	0	0	7
10	64.1829	14.2558	7	43.3149	14.2666	7	4.74979	2.76007	7
11	147.855	25.2761	7	110.781	42.0743	7	12.0214	6.94369	7
12	248.266	46.6073	7	331.204	108.059	7	61.4588	23.7111	7
13	728.459	158.676	7	552.381	166.318	7	88.1883	40.0374	7
14	1124.01	187.552	7	1015.18	226.486	7	103.903	35.7504	7
15	1592.79	277.6	7	1674.44	422.967	7	203.608	60.9115	7
16	2388.65	538.149	7	2265.79	579.935	7	295.263	75.2579	7

## Sheet: Figure 8d
Quantitative analysis of the weights of B16 tumors in recipient WT mice at day 20 after the adoptive transfer of WT or Fats-/- BMDMs (n=7 animals/per group).
None	Mean	SEM	WT Mφ	Mean	SEM	P	Fats-/- Mφ	Mean	SEM	P
1.16			1.43				0.26
0.89			0.8				0.2
1.3			0.88				0.1
1.38			1.26				0.08
1			0.67				0.13
0.711			0.81				0.16
1.15	1.08443	0.0884016	1.03	0.982857	0.103595	0.47048	0.18	0.158571	0.023343	0.000148594

## Sheet: Figure 8f
The expression of Fats was analyzed by RT-PCR after transfected with Fats siRNA#1, Fats siRNA#2 or Fats siRNA#3
	Fats	Mean	SD	P
NC-siRNA-1	0.886791
NC-siRNA-2	0.874583
NC-siRNA-3	1.28937	1.01691	0.236032
Fats-siRNA-1	0.0978693
Fats-siRNA-2	0.114785
Fats-siRNA-3	0.118832	0.110495	0.0111203	0.0216647

## Sheet: Figure 8g
Tumor volumes of B16 tumors in recipient WT mice at day 20 after the adoptive transfer of NC-siRNA BMDMs or FAIR-siRNA BMDMs (n=6 animals/per group)
	None			NC siRNA-Mφ			Fats-siRAN-Mφ
day	mean tumor volume	sem	n	mean tumor volume	sem	n	mean tumor volume	sem	n
8	24.1829	14.2558	6	26.7814	26.2462	6	2.34637	2.24148	6
10	80.8549	25.2761	6	153.332	115.224	6	20.9078	24.9526	6
12	248.266	46.6073	6	407.34	314.278	6	55.2217	73.9782	6
13	457.459	158.676	6	831.486	554.005	6	175.184	183.394	6
14	1085.01	183.552	6	1567.09	614.972	6	226.74	147.32	6
15	1640.79	168.6	6	2544.89	560.234	6	483.839	116.686	6
16	2521.57	246.149	6	3401.74	713.177	6	748.491	183.445	6

## Sheet: Figure 8h
Quantitative analysis of the B16 tumor weights in recipient WT mice at day 20 after the adoptive transfer of NC-siRNA BMDMs or FAIR-siRNA BMDMs (n=6 animals/per group)
None			NC siRNA-Mφ				Fats-siRAN-Mφ
	Mean	SEM		Mean	SEM	P		Mean	SEM	P
1.56			2.43				1.26
2.32			1.8				0.8
1.3			2.58				1.1
1.65			2.26				1.08
2.02			1.67				0.83
1.83	1.78	0.146901		2.148	0.17724	0.147377	0.66	0.955	0.0924392	0.000928172
