# Supplementary material for: Loss of fragile site-associated tumor suppressor promotes antitumor immunity via macrophage polarization
Source: Nat Commun. 2021 Jul 14;12:4300. doi: 10.1038/s41467-021-24610-x (PMC8280123; doi:10.1038/s41467-021-24610-x)
Supplement: Supplementary file 3 — Source Data [file 41467_2021_24610_MOESM3_ESM.zip › sounce data/Figure S2.xls]

## Sheet: Sheet1
		H2eb1	Nos2	Il12b	Ifng
	WT1	1	1	1	1
	WT2	2.58	2.42	2.58	1.92259
	WT3	1	1.94	1.2	1.84171
	WT4	2.93	4.95	1.7	1.66244
	Fats-/-1	10.17	19.48	2.85	62.4754
	Fats-/-2	23.05	9.98	1.91	78.0242
	Fats-/-3	75.11	7.32	3.9	68.7113
	Fats-/-4	79.43		4.3
	P	0.0440425	0.0306772	0.0454397	9.75739e-06
