# Supplementary material for: Loss of fragile site-associated tumor suppressor promotes antitumor immunity via macrophage polarization
Source: Nat Commun. 2021 Jul 14;12:4300. doi: 10.1038/s41467-021-24610-x (PMC8280123; doi:10.1038/s41467-021-24610-x)
Supplement: Supplementary file 3 — Source Data [file 41467_2021_24610_MOESM3_ESM.zip › sounce data/Figure S3.xls]

## Sheet: Figure S3a
Relative expression of mRNAs related to inflammatory cytokines in WT and Fats-/- BMDMs cultured under M-CSF differentiation conditions.
	Tnf	Mean	P
WT1	0.97942
WT2	0.97942
WT3	1.04247	1.00044
Fats-/-1	0.737135
Fats-/-2	0.668964
Fats-/-3	0.913831	0.77331	0.0796907
	Ifng
WT1	1.00696
WT2	0.946058
WT3	1.04972	1.00091
Fats-/-1	2.14355
Fats-/-2	1.94531
Fats-/-3	1.84038	1.97641	0.00435438
	Il1b
WT1	1.28639
WT2	0.854607
WT3	0.909618	1.01687
Fats-/-1	3.63847
Fats-/-2	3.39482
Fats-/-3	3.27918	3.43749	0.000211707
	Il6
WT1	1
WT2	0.952638
WT3	1.04972	1.00078
Fats-/-1	3.83706
Fats-/-2	3.81055
Fats-/-3	3.36359	3.6704	0.00254962
	Il12b
WT1	1.01396
WT2	0.959264
WT3	1.02811	1.00045
Fats-/-1	2.92817
Fats-/-2	3.05252
Fats-/-3	2.63902	2.87324	0.0034396
	Gmcsf
WT1	1.07425
WT2	0.99539
WT3	0.935191	1.00161
Fats-/-1	1.54043
Fats-/-2	1.62826
Fats-/-3	1.40769	1.52546	0.00422502
	Nos2
WT1	1.03049
WT2	0.968171
WT3	1.00231	1.00033
Fats-/-1	1.00928
Fats-/-2	0.99539
Fats-/-3	1.03049	1.01172	0.61856

## Sheet: Figure S3b
	Relative expression of mRNAs related to M2 macrophage markers in WT and Fats-/- BMDMs cultured under M-CSF differentiation conditions.
		Arg1	mean	SD	P
	WT1	0.948246
	WT2	0.988514
	WT3	1.06683	1.0012	0.0603019
	Fats-/-1	0.36942
	Fats-/-2	0.387786
	Fats-/-3	0.398688	0.385298	0.014792	0.00200824
		Mrc1
	WT1	0.988514
	WT2	0.954842
	WT3	1.05946	1.00094	0.0534061
	Fats-/-1	0.484085
	Fats-/-2	0.494257
	Fats-/-3	0.508152	0.495498	0.0120815	0.00253652
		Ym1
	WT1	1.10191
	WT2	0.907519
	WT3	1	1.00314	0.097231
	Fats-/-1	0.646176
	Fats-/-2	0.646176
	Fats-/-3	0.63728	0.643211	0.00513617	0.0232116

## Sheet: Figure S3c
hour	LPS stimulation						hour	LPS stimulation						hour	LPS stimulation						hour	IL-4 stimulation						hour	IL-4 stimulation						hour	IL-4 stimulation						hour	IL-4 stimulation
0		ll12b	mean	SD	P		0		Ifng	mean	SD	P		0		Arg1	mean	SD	P		0		Arg1	mean	SD	P		0		Chi3I3(Ym1)	mean	SD	P		0		Il6	mean	SD	P		0		Il12b	mean	SD	P
	WT1	1.01396						WT1	1.01396						WT1	0.948246						WT1	0.948246						WT1	1.10191						WT1	1						WT1	1.01396
	WT2	0.959264						WT2	0.959264						WT2	0.988514						WT2	0.988514						WT2	0.907519						WT2	0.952638						WT2	0.959264
	WT3	1.02811	1.00045	0.0363598				WT3	1.02811	1.00045	0.0363598				WT3	1.06683	1.0012	0.0603019				WT3	1.06683	1.0012	0.0603019				WT3	1	1.00314	0.097231				WT3	1.04972	1.00078	0.0485441				WT3	1.02811	1.00045	0.0363598
	Fats-/-1	2.92817						Fats-/-1	2.92817						Fats-/-1	0.36942						Fats-/-1	0.36942						Fats-/-1	0.646176						Fats-/-1	3.83706						Fats-/-1	2.92817
	Fats-/-2	3.05252						Fats-/-2	3.05252						Fats-/-2	0.387786						Fats-/-2	0.387786						Fats-/-2	0.646176						Fats-/-2	5.02805						Fats-/-2	3.05252
	Fats-/-3	2.63902	2.87324	0.212155	0.0034396			Fats-/-3	2.63902	2.87324	0.212155	0.0034396			Fats-/-3	0.398688	0.385298	0.014792	0.00200824			Fats-/-3	0.398688	0.385298	0.014792	0.00200824			Fats-/-3	0.63728	0.643211	0.00513617	0.0232116			Fats-/-3	3.36359	4.07623	0.857623	0.0246467			Fats-/-3	2.63902	2.87324	0.212155	0.0034396
6		ll12b					6		Ifng					6		Arg1					6		Arg1					6		Chi3I3(Ym1)					6		Il6					6		Il12b
	WT1	123.64						WT1	2.37841						WT1	2.49666						WT1	17.6305						WT1	3.89062						WT1	5.9794						WT1	14.0257
	WT2	142.025						WT2	3.05252						WT2	2.92817						WT2	12.295						WT2	4.95883						WT2	5.89708						WT2	14.0257
	WT3	155.417	140.361	13.0002				WT3	2.47942	2.63678	0.363562				WT3	2.80889	2.74457	0.222829				WT3	8.57419	12.8332	4.55207				WT3	4.34694	4.3988	0.53599				WT3	5.20537	5.69395	0.42512				WT3	8.45614	12.1692	3.21558
	Fats-/-1	694.581						Fats-/-1	4.43828						Fats-/-1	0.678302						Fats-/-1	0.80107						Fats-/-1	0.493116						Fats-/-1	10.8528						Fats-/-1	25.1067
	Fats-/-2	661.685						Fats-/-2	4.56305						Fats-/-2	0.655197						Fats-/-2	0.768438						Fats-/-2	0.550953						Fats-/-2	10.7779						Fats-/-2	25.1067
	Fats-/-3	544.958	633.741	78.6286	0.00657705			Fats-/-3	4	4.33378	0.295716	0.00377521			Fats-/-3	0.562529	0.632009	0.0612706	0.00212799			Fats-/-3	0.732043	0.767183	0.0345306	0.0443056			Fats-/-3	0.392292	0.478787	0.080295	0.00533619			Fats-/-3	9.12611	10.2523	0.976004	0.00692823			Fats-/-3	22.3159	24.1764	1.61126	0.0108248
12		ll12b					12		Ifng					12		Arg1					12		Arg1					12		Chi3I3(Ym1)					12		Il6					12		Il12b
	WT1	13.737						WT1	2.67586						WT1	2.49666						WT1	4.50023						WT1	1.91853						WT1	1.86607						WT1	0.82932
	WT2	13.8326						WT2	2.18859						WT2	2.82843						WT2	3.78423						WT2	2.9897						WT2	2						WT2	0.812252
	WT3	15.0324	14.2007	0.721852				WT3	1.93187	2.26544	0.377898				WT3	2.21914	2.51474	0.305046				WT3	3.27161	3.85202	0.617112				WT3	2.20381	2.37068	0.554739				WT3	1.58008	1.81538	0.214498				WT3	0.650671	0.764081	0.098586
	Fats-/-1	26.1729						Fats-/-1	3.45815						Fats-/-1	0.852635						Fats-/-1	1.69349						Fats-/-1	0.316439						Fats-/-1	7.94474						Fats-/-1	1.34723
	Fats-/-2	22.6274						Fats-/-2	3.13834						Fats-/-2	0.790041						Fats-/-2	1.46409						Fats-/-2	0.346277						Fats-/-2	8.9383						Fats-/-2	3.11666
	Fats-/-3	19.8353	24.4001	3.17623	0.036317			Fats-/-3	2.90795	3.29824	0.27631	0.0329405			Fats-/-3	0.590496	0.744391	0.136902	0.00372605			Fats-/-3	1.8025	1.65336	0.17274	0.0191112			Fats-/-3	0.293209	0.318642	0.0266028	0.02329			Fats-/-3	7.06162	7.98155	0.938878	0.00559885			Fats-/-3	1.41421	1.95937	1.0028	0.173848
24		ll12b					24		Ifng					24		Arg1					24		Arg1					24		Chi3I3(Ym1)					24		Il6					24		Il12b
	WT1	6.06287						WT1	1.69349						WT1	2.32947						WT1	2.07053						WT1	1.15669						WT1	2.20381						WT1	0.0802141
	WT2	6.86852						WT2	1.84038						WT2	2.28153						WT2	0.773782						WT2	1.45397						WT2	2.18859						WT2	0.0902456
	WT3	6.63456	6.52198	0.414458				WT3	1.87905	1.8043	0.0978954				WT3	2.26577	2.29225	0.0331768				WT3	1.55833	1.46755	0.653123				WT3	0.790041	1.13357	0.332569				WT3	1.82766	2.07335	0.21291				WT3	0.0674518	0.0793038	0.0114241
	Fats-/-1	6.82108						Fats-/-1	1.6245						Fats-/-1	2.18859						Fats-/-1	0.641713						Fats-/-1	0.742262						Fats-/-1	4.40762						Fats-/-1	0.164938
	Fats-/-2	6.02099						Fats-/-2	1.68179						Fats-/-2	2.08493						Fats-/-2	1.08673						Fats-/-2	0.939523						Fats-/-2	4.59479						Fats-/-2	0.173139
	Fats-/-3	5.27803	6.04003	0.7717	0.409551			Fats-/-3	1.20581	1.65315	0.259856	0.173541			Fats-/-3	1.86607	2.04653	0.164655	0.117501			Fats-/-3	1.33793	1.02213	0.352576	0.373334			Fats-/-3	0.864537	0.848774	0.0995707	0.273295			Fats-/-3	3.97237	4.32493	0.319345	0.001036			Fats-/-3	0.0890031	0.14236	0.04639	0.135825

## Sheet: Figure S3d 
	Gene	WT1	WT2	WT3	p
No stimulation	il-1b	1.10957	0.90125	1
	il-10	1.06437	0.939523	1
	il-12a	1.09429	0.97942	0.933033
	il-12b	0.833161	1.14605	1.04729
	ifng	0.959264	0.817902	1.27456
	tnf	1.09936	0.997692	0.911722
	ciita	0.97942	1.05702	0.965936
	arg1	1.01162	0.983957	1.00463
	h2eb1	1.02337	1.00928	0.968171
		Fats-/-1	Fats-/-2	Fats-/-3
	il-1b	2.46229	1.60214	2.14355	0.0447102
	il-10	1.98618	1.41421	2.07053	0.053613
	il-12a	3.73213	3.07375	2.82843	0.0125438
	il-12b	2.73208	3.73213	4.19887	0.0235861
	ifng	5.42642	6.32033	8.22491	0.0185716
	tnf	1.7411	1.43396	0.566442	0.560584
	ciita	6.72717	4.72397	6.32033	0.0149151
	arg1	0.532185	0.420448	0.264255	0.0158037
	h2eb1	1.95884	2.04202	1.75321	0.00696274
	Gene	WT1	WT2	WT3	p
LPS	il-1b	0.972655	1.02811	1
	il-10	1.03526	1.01396	0.952638
	il-12b	0.911722	1.09936	0.997692
	tnf	1.04729	0.983957	0.97041
	ciita	1.04006	0.97041	0.990801
	arg1	0.95705	1.04729	0.997692
	h2eb1	1.04247	1.00696	0.952638
	inos2	1.00231	0.988514	1.00928
	chi313	0.974905	1.00231	1.02337
		Fats-/-1	Fats-/-2	Fats-/-3
	il-1b	1.3566	1.76541	1.24833	0.0979253
	il-10	1.10191	1.32869	1.04972	0.208564
	il-12b	1.76541	2.78949	2.46229	0.046536
	tnf	2.02792	1.79005	1.38511	0.0579556
	ciita	4.85678	5.61778	6.77396	0.0133477
	arg1	0.692555	0.959264	1.08673	0.531208
	h2eb1	1.84038	1.84038	2.23457	0.0176253
	inos2	2.53151	3.50642	2.8481	0.0205489
	Gene	WT1	WT2	WT3	p
IL-4	il-1b	1.65864	1.22264	0.493116
	il-10	1.28639	0.981686	0.791869
	il-12b	1.67018	1.12506	0.532185
	tnf	0.963707	0.950439	1.09177
	ciita	0.720298	1.36289	1.01866
	arg1	0.915945	0.903335	1.2086
	h2eb1	0.97942	0.926588	1.10191
	inos2	0.874583	1.04006	1.09936
		Fats-/-1	Fats-/-2	Fats-/-3
	il-1b	1.70527	1.48452	1.55833	0.309221
	il-10	1.17283	1.23114	1.15669	0.366062
	il-12b	2.42839	1.20581	0.737135	0.598817
	tnf	2.63902	3.01049	3.13834	0.00339617
	ciita	1.68179	2.49666	2.88786	0.0454757
	arg1	0.574349	0.678302	0.486327	0.0304547
	h2eb1	1.09429	1.28343	1.17283	0.0749829
	inos2	6.63456	7.26015	8.63383	0.00752968

## Sheet: Sheet1
								36.69	16
								36.14	18.05
