# Supplementary material for: Loss of fragile site-associated tumor suppressor promotes antitumor immunity via macrophage polarization
Source: Nat Commun. 2021 Jul 14;12:4300. doi: 10.1038/s41467-021-24610-x (PMC8280123; doi:10.1038/s41467-021-24610-x)
Supplement: Supplementary file 3 — Source Data [file 41467_2021_24610_MOESM3_ESM.zip › sounce data/Figure S6.xls]

## Sheet: Figure S6b
Flow cytometric analysis and quantification of the frequency of CD4+ T and CD8+ T cells in spleen
CD4+ T in spleen					CD8+ T in spleen
		Mean	sem	P			Mean	sem	P
WT1	14				WT1	9.79
WT2	21.6				WT2	26.4
WT3	26				WT3	21.4	19.1967	3.53553
WT4	20	20.4	2.48193
Fats-/-1	32.5				Fats-/-1	18.7
Fats-/-2	36.2				Fats-/-2	16
Fats-/-3	22.3				Fats-/-3	10.5	15.0667	4.17892	0.507341
Fats-/-4	30	30.3333	2.9401	0.0439811
Flow cytometric analysis and quantification of the frequency of CD4+ T and CD8+ T cells in lung
CD4+ T in lung					CD8+ T in lung
		Mean	sem	P			Mean	sem	P
WT1	29.8				WT1	14.7
WT2	28.3				WT2	12.9
WT3	25	27.7	1.41774		WT3	12.8	13.4667	1.06927
Fats-/-1	25.7				Fats-/-1	26
Fats-/-2	22.3				Fats-/-2	18.4
Fats-/-3	24.7	24.2333	1.00885	0.124696	Fats-/-3	22.2	22.2	3.8	0.048821
Flow cytometric analysis and quantification of the frequency of CD4+ T and CD8+ T cells in LN
CD4+ T in LN					CD8+ T in LN
		Mean	sem	P			Mean	sem	P
WT1	39.2				WT1	24.1
WT2	36				WT2	23
WT3	24	33.0667	4.62649		WT3	19.3	22.1333	0.777817
Fats-/-1	51.8				Fats-/-1	29.2
Fats-/-2	45.6				Fats-/-2	28.3
Fats-/-3	55.7	51.0333	2.94071	0.0389778	Fats-/-3	31.7	29.7333	1.76163	0.0145249

## Sheet: Figure S6c
Flow cytometric analysis and quantification of surface CD44 expression in CD4+ T and CD8+ T cells in spleen
CD4 CD44high in spleen						CD8 CD44high in spleen
		Mean	sem	P				Mean	sem	P
WT1	50.7					WT1	50.2
WT2	44.4					WT2	22.7
WT3	30.8	41.9667	5.87206			WT3	26.6	24.65	8.59076
Fats-/-1	29.5					Fats-/-1	45.1
Fats-/-2	40.8					Fats-/-2	41.6
Fats-/-3	50	40.1	5.92818	0.833945		Fats-/-3	51.8	46.1667	2.9924	0.266075
Flow cytometric analysis and quantification of surface CD44 expression in CD4+ T and CD8+ T cells in lung
CD4 CD44high in lung						CD8 CD44high in lung
WT1	32.7					WT1	39.1
WT2	36.6	34.65	1.95			WT2	35.6
WT3	34					WT3	35.1	36.6	1.25831
Fats-/-1	59.1					Fats-/-1	80.5
Fats-/-2	62.1					Fats-/-2	78.8
Fats-/-3	61.8	61	0.953939	7.36528e-05		Fats-/-3	75.4	78.2333	1.49926	3.64447e-05
Flow cytometric analysis and quantification of surface CD44 expression in CD4+ T and CD8+ T cells in LN
	CD4 CD44high in LN						CD8 CD44high in LN
WT1	62.4					WT1	24.2
WT2	53.7					WT2	21.3
WT3	45	53.7	5.02295			WT3	30	25.1667	2.55756
Fats-/-1	41.4					Fats-/-1	43
Fats-/-2	35.1					Fats-/-2	40.8
Fats-/-3	46.4	40.9667	3.26922	0.112086		Fats-/-3	33.5	39.1	2.87112	0.0227918
