# Supplementary material for: Loss of fragile site-associated tumor suppressor promotes antitumor immunity via macrophage polarization
Source: Nat Commun. 2021 Jul 14;12:4300. doi: 10.1038/s41467-021-24610-x (PMC8280123; doi:10.1038/s41467-021-24610-x)
Supplement: Supplementary file 3 — Source Data [file 41467_2021_24610_MOESM3_ESM.zip › sounce data/Figure S7.xls]

## Sheet: Figure S7a
Flow cytometric quantification of CD4+ T cells in spleens and tumors in WT and FAIR-/- mice
	spleen (ISO)											tumor (ISO)
		Mean	SD	sem			Mean	SD	sem	P			Mean	SD	sem			Mean	SD	sem	P
WT1	15.8				Fats-/-1	33.2					WT1	15.1				Fats-/-1	25
WT2	20.6				Fats-/-2	30.4					WT2	13.3				Fats-/-2	24.3
WT3	17.3				Fats-/-3	21.1					WT3	11.9				Fats-/-3	21.1
WT4	23.2	19.225	3.32303	1.66151	Fats-/-4	23.2	26.975	5.75174	2.87587	0.00666291	WT4	13.2	13.375	1.31498	0.657489			24.65	2.07926	0.35	0.00417839
	spleen (α-CD4)											tumor (α-CD4)
		Mean	SD	sem			Mean	SD	sem	P			Mean	SD	sem			Mean	SD	sem
WT1	0.082				Fats-/-1	0.581					WT1	0.053				Fats-/-1	0.031
WT2	0.069				Fats-/-2	0.035					WT2	0.014				Fats-/-2	0.043
WT3	0.009	0.0533333	0.0389401	0.0224821	Fats-/-3	0.7	0.438667	0.354613	0.204736		WT3	0.012	0.0263333	0.0231157	0.0133458	Fats-/-3	0.069	0.0476667	0.0194251	0.0112151
			P=	0.00139559					P=	0.00260469				P=	0.000260044				P=	0.0026154

## Sheet: Figure S7b
Flow cytometric quantification of CD8+ T cells in spleens and tumors in WT and FAIR-/- mice
	spleen (ISO)											tumor (ISO)
		Mean	SD	sem			Mean	SD	sem	P			Mean	SD	sem			Mean	SD	sem	P
WT1	16.6				Fats-/-1	13					WT1	11.5				Fats-/-1	36.2
WT2	11.1				Fats-/-2	13.5					WT2	12.1				Fats-/-2	37.2
WT3	19.3				Fats-/-3	15.4					WT3	10.6				Fats-/-3	35
		15.6667	4.17892	2.4127	Fats-/-4	12.3					WT4		11.4	0.754983	0.43589			36.7	1.10151	1.1
					Fats-/-5	17	14.24	1.92432	0.860581	0.623119
	spleen (α-CD8)											tumor (α-CD8)
		Mean	SD	sem			Mean	SD	sem	P			Mean	SD	sem			Mean	SD	sem
WT1	4.92				Fats-/-1	7.82					WT1	5.73				Fats-/-1	10.7
WT2	4.44				Fats-/-2	4.42					WT2	4.69				Fats-/-2	9.6
WT3	4.04				Fats-/-3	3.21					WT3	5.23	5.21667	0.520128	0.300296	Fats-/-3	8.46	9.58667	1.12006	0.646667
WT4	6.36	4.94	1.01272	0.50636	Fats-/-4	6.76	5.5525	2.11104	1.05552
			P=	0.0419493					P=	0.00131483				P=	0.000585784				P=	8.13302e-06
																	8.13302e-06			0.00735414

## Sheet: Figure S7c
The relative tumor volume in WT and Fats-/- mice received depleting antibodies against CD4 or CD8a during B16 tumor growth
	Day8						Day10						Day12						Day14						Day16
	WT+ISO						WT+ISO						WT+ISO						WT+ISO						WT+ISO
	Volume（mm3）	Mean V		Volume（%）	V sem	P	Volume（mm3）	Mean		Volume（%）	sem	P	Volume（mm3）	Mean		Volume（%）	sem	P	Volume（mm3）	Mean		Volume（%）	sem	P	Volume（mm3）	Mean		Volume（%）	sem	P
WT1	208.823			169.645			160.644			77.1504			680.464			101.562			1361.26			100.685			1686.21			63.9444
WT2	154.243			125.304			181.24			87.0417			598.031			89.2584			2142.73			158.486			4082.95			154.833
WT3	189.76			154.158			333.751			160.286			622.49			92.909			1740.2			128.713			3131.08			118.736
WT4	70.274			57.0894			169.414			81.3622			484.855			72.3664			893.145			66.061			2279.48			86.4421
WT5	56.1715			45.6328			172.79			82.9837			446.092			66.5808			168.453			12.4595			1854.86			70.3397
WT6	59.2961	123.095	100.077	48.1712	23.0268		231.492	208.222	100.107	111.176	13.0209		1190.73	670.444	100.066	177.721	16.4207		1810.87	1352.78	100.057	133.94	21.7659		2788.79	2637.23	100.009	105.756	13.8497
	Fats-/-+ISO						Fats-/-+ISO						Fats-/-+ISO						Fats-/-+ISO						Fats-/-+ISO
	Volume（mm3）	Mean		Volume（%）	sem		Volume（mm3）	Mean		Volume（%）	sem		Volume（mm3）	Mean		Volume（%）	sem		Volume（mm3）	Mean		Volume（%）	sem		Volume（mm3）	Mean		Volume（%）	sem
Fats-/-1	221.315			304.824			223.021			214.443			489.614			259.055			687.105			252.612			907.493			280.09
Fats-/-2	106.91			147.25			46.8472			45.0454			33.1112			17.5191			72.1152			26.5129			87.9525			27.1458
Fats-/-3	0			0			0			0			0			0			0			0			0			0
Fats-/-4	75.4029			103.854			152.124			146.273			357.125			188.955			590.427			217.069			851.381			262.772
Fats-/-5	32			44.0745			4.89248			4.70431			32			16.9312			32			11.7647			32			9.87654
Fats-/-6	0	87.1256	70.8338	0	29.1416	0.284654	0	85.3769	41.0466	0	28.0731	0.0175105	28	156.642	23.3794	14.8148	35.4735	0.00469304	56	239.608	17.7225	20.5882	40.7161	0.00780329	68	324.471	12.3046	20.9877	49.8717	0.000551566
	WT+α-CD4						WT+α-CD4						WT+α-CD4						WT+α-CD4						WT+α-CD4
	Volume（mm3）	Mean		Volume（%）	sem		Volume（mm3）	Mean		Volume（%）	sem		Volume（mm3）	Mean		Volume（%）	sem		Volume（mm3）	Mean		Volume（%）	sem		Volume（mm3）	Mean		Volume（%）	sem
WT1	244.181			287.271			345.922			151.72			878.06			142.081			1451.47			152.145			2058.3			144.848
WT2	135.268			159.139			522.151			229.014			360.212			58.2867			1550.03			162.477			2590.9			182.329
WT3	46.9391			55.2225			166.869			73.1882			1212.61			196.214			535.984			56.1828			605.321			42.5983
WT4	17.8315			20.9783			149.152			65.4176			813.783			131.68			1325.43			138.934			1474.94			103.796
WT5	67.4983			79.4097			176.535			77.4278			32			5.17799			82.125			8.60849			142.327			10.016
WT6	0	85.2863	99.6643	0	27.6653		9	228.272	99.881	3.94737	32.1299		412.194	618.142	100	66.6981	28.2087		783.979	954.835	100	82.1781	24.9855		1658.79	1421.76	100.054	116.734	26.1253
	Fats-/-+α-CD4						Fats-/-+α-CD4						Fats-/-+α-CD4						Fats-/-+α-CD4						Fats-/-+α-CD4
	Volume（mm3）	Mean		Volume（%）	sem		Volume（mm3）	Mean		Volume（%）	sem		Volume（mm3）	Mean		Volume（%）	sem		Volume（mm3）	Mean		Volume（%）	sem		Volume（mm3）	Mean		Volume（%）	sem
Fats-/-1	325.559			153.566			622.519			168.704			789.458			114.747			966.902			83.3536			1380.41			79.3795
Fats-/-2	235.314			110.997			465.497			126.151			969.37			140.897			1184.34			102.098			1351.12			77.6954
Fats-/-3	38.1322			17.9869			255.568			69.2597			696.554			101.243			1406.43			121.244			1566.68			90.0909
Fats-/-4		451.957		0			720.884			195.361			1414.36			205.575			365.167			31.4799			4756.2			273.502
Fats-/-5	226.238			106.716			152.468			41.3192			261.22			37.9681			2639.35			227.53			380.723			21.8932
Fats-/-6	0	165.049	193.523	0	27.3008	0.0767796	0	369.489	161.842	0	31.0302	0.327482	0	688.493	99.9284	0	29.9364	0.799743	0	1093.7	114.643	0	32.4015	0.762589	0	1572.52	110.663	0	39.4439	0.843951
	WT+α-CD8						WT+α-CD8						WT+α-CD8						WT+α-CD8						WT+α-CD8
	Volume（mm3）	Mean		Volume（%）	sem		Volume（mm3）	Mean		Volume（%）	sem		Volume（mm3）	Mean		Volume（%）	sem		Volume（mm3）	Mean		Volume（%）	sem		Volume（mm3）	Mean		Volume（%）	sem
WT1	401.838			191.351			797.782			189.497			1836.98			157.546			3246.39			145.448			6096.36			124.823
WT2	96.2476			45.8322			409.905			97.3646			1137.22			97.5319			1912.5			85.6855			2982.68			61.0705
WT3	331.606			157.908			668.327			158.748			1125.72			96.5455			2700			120.968			7633.3			156.292
WT4	143.377			68.2748			334.64			79.487			1730.86			148.444			2133.59			95.591			6277.15			128.525
WT5	257.376			122.56			279.298			66.3415			1023.89			87.8122			2822.87			126.473			933.421			19.1118
WT6	33.678	210.687	100.327	16.0371	27.8071		37.3912	421.224	100	8.88153	26.6609		144.265	1166.49	100	12.3727	21.2159		577.157	2563.07	100	25.8583	17.2504		5381.96	4884.15	100.003	110.196	20.6244
	Fats-/-+α-CD8						Fats-/-+α-CD8						Fats-/-+α-CD8						Fats-/-+α-CD8						Fats-/-+α-CD8
	Volume（mm3）	Mean		Volume（%）	sem		Volume（mm3）	Mean		Volume（%）	sem		Volume（mm3）	Mean		Volume（%）	sem		Volume（mm3）	Mean		Volume（%）	sem		Volume（mm3）	Mean		Volume（%）	sem
Fats-/-1	410.306			202.121			760.853			167.959			994.391			111.479			1139.31			100.557			1271.58			104.143
Fats-/-2	341.719			168.334			1228.39			271.169			356.748			39.9941			602.871			53.2101			619.658			50.75
Fats-/-3	156.542			77.1143			266.923			58.9234			2180.47			244.447			2976.21			262.684			2739.59			224.373
Fats-/-4	51.7746			25.5047			147.82			32.6314			180.306			20.2136			459.721			40.5756			422.257			34.5829
Fats-/-5	113.395			55.8596			128.76			28.4239			750.164			84.0991			235			20.7414			0			0
Fats-/-6	145.351	203.181	96.4374	71.6014	28.2409	0.92873	189.645	453.732	107.601	41.8642	40.2681	0.88298	134	766.013	65.6947	15.0224	35.2328	0.34156	1388.95	1133.68	44.206	122.59	36.0458	0.0789325	2268.31	1220.23	24.9835	185.774	36.3079	0.0129633
