# Supplementary material for: Loss of fragile site-associated tumor suppressor promotes antitumor immunity via macrophage polarization
Source: Nat Commun. 2021 Jul 14;12:4300. doi: 10.1038/s41467-021-24610-x (PMC8280123; doi:10.1038/s41467-021-24610-x)
Supplement: Supplementary file 3 — Source Data [file 41467_2021_24610_MOESM3_ESM.zip › sounce data/RNAseq/Group_CM0-VS-KOMO_DE.xls]

## Sheet: Group_CM0-VS-KOMO_DE
noo	id	baseMean	baseMeanA	baseMeanB	foldChange	log2FoldChange	pval	padj
1	ENSMUSG00000020125	1989.78	40.3123	3939.25	97.7184	6.61056	1.29e-29	2.82e-25
2	ENSMUSG00000102051	993.425	23.1795	1963.67	84.7157	6.40456	8.79e-25	9.65e-21
3	ENSMUSG00000039146	467.863	2.01561	933.711	463.239	8.85561	7.73e-24	5.66e-20
4	ENSMUSG00000009350	11497.9	531.114	22464.6	42.2972	5.40249	3.73e-20	2.05e-16
5	ENSMUSG00000040314	1911.58	128.999	3694.16	28.6371	4.83981	5.88e-20	2.51e-16
6	ENSMUSG00000032484	5324.79	366.842	10282.7	28.0304	4.80892	6.86e-20	2.51e-16
7	ENSMUSG00000040809	3068.42	240.866	5895.97	24.4783	4.61343	3.01e-19	9.43e-16
8	ENSMUSG00000038357	694.331	32.2498	1356.41	42.0595	5.39436	2.18e-18	5.99e-15
9	ENSMUSG00000024681	764.354	41.3201	1487.39	35.9968	5.1698	5.36e-18	1.31e-14
10	ENSMUSG00000022584	5644.68	546.231	10743.1	19.6677	4.29776	7.4e-17	1.62e-13
11	ENSMUSG00000057729	4971.59	501.888	9441.3	18.8116	4.23355	1.02e-16	2.03e-13
12	ENSMUSG00000032496	6176.1	618.793	11733.4	18.9618	4.24502	2.26e-16	4.14e-13
13	ENSMUSG00000021614	3525.47	448.474	6602.46	14.7221	3.87991	5.06e-15	8.54e-12
14	ENSMUSG00000026822	2832.36	381.959	5282.76	13.8307	3.7898	1.64e-14	2.56e-11
15	ENSMUSG00000000157	356.855	18.1405	695.57	38.3435	5.26091	1.03e-13	1.5e-10
16	ENSMUSG00000056054	7863.1	1026.95	14699.3	14.3134	3.8393	1.31e-13	1.8e-10
17	ENSMUSG00000056071	9054.82	1157.97	16951.7	14.6391	3.87176	2.2e-13	2.76e-10
18	ENSMUSG00000026835	248.11	6.04684	490.174	81.0628	6.34097	2.3e-13	2.76e-10
19	ENSMUSG00000025491	3625.55	559.333	6691.76	11.9638	3.58061	2.39e-13	2.76e-10
20	ENSMUSG00000064147	968.893	122.952	1814.83	14.7605	3.88367	4.08e-13	4.48e-10
21	ENSMUSG00000024675	2678.01	439.404	4916.62	11.1893	3.48405	8.25e-13	8.62e-10
22	ENSMUSG00000044734	846.225	106.827	1585.62	14.8428	3.89169	9.81e-13	9.78e-10
23	ENSMUSG00000029322	4080.48	685.308	7475.64	10.9084	3.44737	1.46e-12	1.39e-09
24	ENSMUSG00000105954	489.421	931.213	47.6282	0.0511464	-4.28922	2.58e-12	2.36e-09
25	ENSMUSG00000071561	203.947	5.03903	402.855	79.9469	6.32097	9e-12	7.9e-09
26	ENSMUSG00000030413	296.824	18.1405	575.507	31.725	4.98755	1.05e-11	8.84e-09
27	ENSMUSG00000062353	1127.77	202.569	2052.97	10.1347	3.34123	6.31e-11	5.11e-08
28	ENSMUSG00000038963	4352.83	7820.58	885.091	0.113175	-3.14338	6.52e-11	5.11e-08
29	ENSMUSG00000101389	3501.84	730.66	6273.03	8.58543	3.10189	8.49e-11	6.43e-08
30	ENSMUSG00000026581	1802.26	363.818	3240.7	8.90748	3.15502	9.09e-11	6.65e-08
31	ENSMUSG00000064246	267.552	18.1405	516.964	28.4978	4.83278	1.19e-10	8.39e-08
32	ENSMUSG00000038156	254.638	16.1249	493.15	30.5831	4.93467	1.34e-10	9.21e-08
33	ENSMUSG00000001986	715.309	114.89	1315.73	11.4521	3.51754	1.39e-10	9.24e-08
34	ENSMUSG00000021182	369.933	41.3201	698.547	16.9058	4.07944	2.84e-10	1.83e-07
35	ENSMUSG00000019982	654.735	108.843	1200.63	11.0308	3.46347	4.18e-10	2.62e-07
36	ENSMUSG00000029275	235.281	15.1171	455.445	30.1278	4.91302	4.56e-10	2.78e-07
37	ENSMUSG00000051748	364.98	42.3279	687.632	16.2454	4.02196	5.03e-10	2.99e-07
38	ENSMUSG00000026193	2330.43	530.106	4130.75	7.79231	2.96205	5.21e-10	3.01e-07
39	ENSMUSG00000060470	466.873	66.5152	867.23	13.0381	3.70466	5.76e-10	3.24e-07
40	ENSMUSG00000049103	7478.97	1588.3	13369.6	8.41756	3.0734	6.75e-10	3.7e-07
41	ENSMUSG00000032915	529.013	82.6401	975.386	11.8028	3.56106	7.57e-10	4.05e-07
42	ENSMUSG00000036322	108.163	1.00781	215.319	213.651	7.73911	5.94e-09	3.07e-06
43	ENSMUSG00000023367	1242.12	297.303	2186.93	7.35589	2.8789	6.02e-09	3.07e-06
44	ENSMUSG00000029810	2944.1	782.058	5106.14	6.52911	2.70689	8.07e-09	4.03e-06
45	ENSMUSG00000090215	102.21	1.00781	203.412	201.836	7.65704	1.27e-08	6.21e-06
46	ENSMUSG00000027360	278.088	33.2576	522.918	15.7233	3.97483	1.32e-08	6.32e-06
47	ENSMUSG00000029086	159.319	8.06245	310.576	38.5212	5.26758	1.46e-08	6.82e-06
48	ENSMUSG00000004668	337.259	50.3903	624.128	12.3859	3.63062	1.89e-08	8.65e-06
49	ENSMUSG00000052212	734.613	173.343	1295.88	7.47585	2.90224	4.13e-08	1.85e-05
50	ENSMUSG00000030747	234.87	26.203	443.538	16.927	4.08125	4.23e-08	1.86e-05
51	ENSMUSG00000046908	280.111	38.2966	521.926	13.6285	3.76855	4.5e-08	1.93e-05
52	ENSMUSG00000022586	512.339	107.835	916.843	8.50225	3.08785	5.33e-08	2.25e-05
53	ENSMUSG00000021575	700.334	167.296	1233.37	7.3724	2.88213	6.22e-08	2.54e-05
54	ENSMUSG00000054072	984.322	257.998	1710.65	6.63045	2.72911	6.26e-08	2.54e-05
55	ENSMUSG00000097346	187.164	16.1249	358.204	22.2143	4.47342	6.42e-08	2.56e-05
56	ENSMUSG00000028037	3687.32	1106.57	6268.07	5.66441	2.50192	7.96e-08	3.12e-05
57	ENSMUSG00000019987	3155.5	5354.48	956.533	0.178642	-2.48486	9.1e-08	3.5e-05
58	ENSMUSG00000086425	186.18	17.1327	355.227	20.7338	4.37392	1.08e-07	4.07e-05
59	ENSMUSG00000051314	144.443	9.07026	279.816	30.8498	4.94719	1.37e-07	5.07e-05
60	ENSMUSG00000024084	478.388	851.596	105.179	0.123508	-3.01732	1.39e-07	5.07e-05
61	ENSMUSG00000032561	790.459	209.624	1371.3	6.5417	2.70967	1.76e-07	6.31e-05
62	ENSMUSG00000031722	5433.24	1692.11	9174.38	5.42187	2.43879	2.43e-07	8.61e-05
63	ENSMUSG00000037095	308.019	54.4215	561.616	10.3197	3.36733	2.55e-07	8.87e-05
64	ENSMUSG00000026043	391.895	701.433	82.3571	0.117413	-3.09034	2.79e-07	9.56e-05
65	ENSMUSG00000080242	614.922	157.218	1072.63	6.82255	2.77031	3.04e-07	0.00010253
66	ENSMUSG00000079339	308.026	55.4294	560.624	10.1142	3.33831	3.08e-07	0.000102539
67	ENSMUSG00000040026	25051	5019.88	45082.1	8.9807	3.16683	3.62e-07	0.000118567
68	ENSMUSG00000016024	456.269	106.827	805.71	7.54216	2.91498	4.11e-07	0.000132682
69	ENSMUSG00000003617	2098.96	687.324	3510.59	5.10763	2.35265	4.56e-07	0.000145107
70	ENSMUSG00000041754	186.707	21.1639	352.25	16.6439	4.05692	4.64e-07	0.000145435
71	ENSMUSG00000020846	258.313	42.3279	474.297	11.2053	3.48611	5.33e-07	0.000164807
72	ENSMUSG00000062991	124.094	8.06245	240.125	29.7832	4.89643	6.73e-07	0.000205063
73	ENSMUSG00000028111	654.651	1126.73	182.575	0.16204	-2.62558	7.89e-07	0.000237225
74	ENSMUSG00000092572	198.157	26.203	370.111	14.1248	3.82016	8.61e-07	0.000255193
75	ENSMUSG00000021319	86.648	170.319	2.97676	0.0174775	-5.83835	9.9e-07	0.000289771
76	ENSMUSG00000079597	129.567	10.0781	249.056	24.7127	4.62718	1.15e-06	0.000332679
77	ENSMUSG00000056399	124.102	9.07026	239.133	26.3645	4.72053	1.2e-06	0.000341552
78	ENSMUSG00000020838	448.881	113.882	783.881	6.88326	2.78309	1.24e-06	0.000348737
79	ENSMUSG00000000386	2923.21	1031.99	4814.42	4.66516	2.22193	1.39e-06	0.000386044
80	ENSMUSG00000020323	89.8301	4.03123	175.629	43.5671	5.44517	1.86e-06	0.000511329
81	ENSMUSG00000037251	774.129	1308.13	240.125	0.183564	-2.44565	1.97e-06	0.000533562
82	ENSMUSG00000039899	2305.98	833.456	3778.5	4.53354	2.18064	2.33e-06	0.000623373
83	ENSMUSG00000032232	871.536	1458.3	284.777	0.195281	-2.35638	2.92e-06	0.000772669
84	ENSMUSG00000042284	698.746	218.694	1178.8	5.39017	2.43033	3.21e-06	0.000837935
85	ENSMUSG00000027315	327.043	76.5933	577.492	7.53972	2.91451	3.27e-06	0.00084314
86	ENSMUSG00000078783	109.21	8.06245	210.358	26.0911	4.70548	3.36e-06	0.000858109
87	ENSMUSG00000039542	97.2876	6.04684	188.528	31.178	4.96246	3.6e-06	0.000908683
88	ENSMUSG00000002565	252.925	51.3981	454.452	8.84181	3.14434	4.66e-06	0.00116206
89	ENSMUSG00000054203	259.894	54.4215	465.367	8.55116	3.09612	5.08e-06	0.00124007
90	ENSMUSG00000030109	1559.61	2544.71	574.515	0.225768	-2.14709	5.09e-06	0.00124007
91	ENSMUSG00000022824	283.778	63.4918	504.065	7.93906	2.98897	5.25e-06	0.00126503
92	ENSMUSG00000020717	449.99	128.999	770.981	5.97664	2.57933	5.62e-06	0.00134058
93	ENSMUSG00000004698	229.934	415.216	44.6514	0.107538	-3.21708	6.08e-06	0.00143536
94	ENSMUSG00000024610	6964	2554.79	11373.2	4.45172	2.15436	6.15e-06	0.00143568
95	ENSMUSG00000093880	39.6902	0	79.3803	Inf	Inf	6.24e-06	0.00144243
96	ENSMUSG00000090164	299.717	71.5543	527.879	7.37733	2.8831	7.03e-06	0.00160738
97	ENSMUSG00000066677	639.125	207.608	1070.64	5.15703	2.36654	7.35e-06	0.0016636
98	ENSMUSG00000026185	127.883	241.874	13.8916	0.0574331	-4.12197	7.54e-06	0.00168854
99	ENSMUSG00000068129	355.958	94.7338	617.182	6.51491	2.70374	7.91e-06	0.00175364
100	ENSMUSG00000074896	2423.93	945.322	3902.54	4.12826	2.04553	8.26e-06	0.00180638
101	ENSMUSG00000062611	708.32	237.842	1178.8	4.95622	2.30924	8.31e-06	0.00180638
102	ENSMUSG00000020642	301.221	73.5699	528.871	7.1887	2.84573	8.6e-06	0.00184315
103	ENSMUSG00000022026	176.839	28.2186	325.459	11.5335	3.52776	8.65e-06	0.00184315
104	ENSMUSG00000071042	215.848	390.021	41.6747	0.106852	-3.22631	9.07e-06	0.00190383
105	ENSMUSG00000026866	159.932	23.1795	296.684	12.7994	3.678	9.11e-06	0.00190383
106	ENSMUSG00000022534	1383.79	526.075	2241.5	4.2608	2.09113	1.04e-05	0.00214769
107	ENSMUSG00000005672	286.306	69.5386	503.073	7.23444	2.85488	1.12e-05	0.00229001
108	ENSMUSG00000009185	503.301	158.226	848.377	5.36182	2.42272	1.13e-05	0.00229001
109	ENSMUSG00000004612	80.4115	5.03903	155.784	30.9154	4.95026	1.17e-05	0.00235579
110	ENSMUSG00000030256	2324.3	3721.83	926.765	0.249008	-2.00574	1.23e-05	0.00244775
111	ENSMUSG00000030091	1159.86	439.404	1880.32	4.27926	2.09736	1.37e-05	0.00271212
112	ENSMUSG00000029380	368.033	630.887	105.179	0.166716	-2.58454	1.46e-05	0.00285707
113	ENSMUSG00000020303	64.0237	3.02342	125.024	41.3519	5.36988	1.52e-05	0.00294767
114	ENSMUSG00000001588	571.527	191.483	951.572	4.96948	2.31309	1.63e-05	0.00314448
115	ENSMUSG00000020427	32.7537	65.5074	0	0	0	1.71e-05	0.00326842
116	ENSMUSG00000058794	624.304	215.671	1032.94	4.78942	2.25985	1.84e-05	0.00347871
117	ENSMUSG00000030154	124.652	16.1249	233.18	14.4608	3.85408	2.4e-05	0.00445771
118	ENSMUSG00000084956	124.652	16.1249	233.18	14.4608	3.85408	2.4e-05	0.00445771
119	ENSMUSG00000004864	107.753	12.0937	203.412	16.8197	4.07208	2.71e-05	0.00495945
120	ENSMUSG00000062488	374.462	113.882	635.043	5.57632	2.47931	2.71e-05	0.00495945
121	ENSMUSG00000090231	450.626	147.14	754.113	5.12515	2.35759	2.76e-05	0.00500375
122	ENSMUSG00000051457	1198.88	480.724	1917.03	3.98781	1.9956	3.09e-05	0.00555649
123	ENSMUSG00000026748	1058.99	418.24	1699.73	4.06401	2.0229	3.12e-05	0.00556815
124	ENSMUSG00000075602	11150.8	4229.76	18071.9	4.27256	2.0951	3.17e-05	0.00559318
125	ENSMUSG00000053101	1879.94	786.089	2973.79	3.78301	1.91954	3.19e-05	0.00559318
126	ENSMUSG00000060550	585.047	207.608	962.486	4.63607	2.2129	3.22e-05	0.00561627
127	ENSMUSG00000023224	144.937	266.061	23.8141	0.0895062	-3.48187	3.89e-05	0.00668649
128	ENSMUSG00000034855	507.41	176.366	838.455	4.75406	2.24916	3.9e-05	0.00668649
129	ENSMUSG00000091957	568.644	203.577	933.711	4.58653	2.1974	3.95e-05	0.00668649
130	ENSMUSG00000034353	263.98	69.5386	458.421	6.59233	2.72079	3.99e-05	0.00668649
131	ENSMUSG00000026180	474.557	162.257	786.857	4.84946	2.27782	3.99e-05	0.00668649
132	ENSMUSG00000028859	5242.85	2222.21	8263.49	3.71859	1.89475	4.13e-05	0.00686578
133	ENSMUSG00000067767	38.7057	1.00781	76.4036	75.8117	6.24435	4.16e-05	0.00686578
134	ENSMUSG00000026829	324.717	96.7494	552.686	5.71255	2.51413	4.41e-05	0.00721735
135	ENSMUSG00000052435	176.397	35.2732	317.521	9.00177	3.17021	4.52e-05	0.00730622
136	ENSMUSG00000042476	378.49	635.926	121.055	0.19036	-2.3932	4.53e-05	0.00730622
137	ENSMUSG00000021701	2228.79	3496.08	961.494	0.275021	-1.86239	4.61e-05	0.00735462
138	ENSMUSG00000026358	1963.66	3084.9	842.424	0.27308	-1.8726	4.63e-05	0.00735462
139	ENSMUSG00000076441	834.028	326.529	1341.53	4.10844	2.03859	4.67e-05	0.0073698
140	ENSMUSG00000045932	7150.39	2985.12	11315.7	3.79069	1.92246	4.97e-05	0.00779421
141	ENSMUSG00000022157	97.3264	11.0859	183.567	16.5586	4.04951	5.04e-05	0.0078409
142	ENSMUSG00000048534	165.955	32.2498	299.661	9.29186	3.21597	5.32e-05	0.00822276
143	ENSMUSG00000040693	53.1089	3.02342	103.194	34.1317	5.09304	5.6e-05	0.0085911
144	ENSMUSG00000051726	26.2947	0	52.5895	Inf	Inf	5.65e-05	0.00861417
145	ENSMUSG00000037994	51.3748	99.7728	2.97676	0.0298354	-5.06683	6.45e-05	0.00961829
146	ENSMUSG00000095079	581.313	945.322	217.304	0.229873	-2.12109	6.46e-05	0.00961829
147	ENSMUSG00000000248	35.7289	1.00781	70.45	69.9043	6.12731	6.46e-05	0.00961829
148	ENSMUSG00000076613	398.042	662.129	133.954	0.202309	-2.30537	6.49e-05	0.00961829
149	ENSMUSG00000081723	196.32	45.3513	347.289	7.65775	2.93692	7.13e-05	0.0105074
150	ENSMUSG00000096403	74.9696	7.05464	142.885	20.254	4.34013	7.34e-05	0.0107386
151	ENSMUSG00000049313	5899.49	2576.96	9222.01	3.57864	1.83941	7.61e-05	0.0110642
152	ENSMUSG00000036594	1583.52	692.363	2474.68	3.57425	1.83764	7.79e-05	0.0112394
153	ENSMUSG00000031785	422.851	148.148	697.555	4.70851	2.23527	8.16e-05	0.0117029
154	ENSMUSG00000036452	1005.43	421.263	1589.59	3.77339	1.91586	8.3e-05	0.0118193
155	ENSMUSG00000056643	23.8141	0	47.6282	Inf	Inf	9.2e-05	0.0130202
156	ENSMUSG00000073491	2735.8	1241.62	4229.98	3.40683	1.76843	9.62e-05	0.0135353
157	ENSMUSG00000032202	757.981	308.389	1207.57	3.91575	1.96929	0.000100025	0.01398
158	ENSMUSG00000085786	197.336	48.3747	346.297	7.15863	2.83968	0.000110249	0.0153113
159	ENSMUSG00000032725	981.849	1544.97	418.731	0.271029	-1.88348	0.000111945	0.0154491
160	ENSMUSG00000060586	1388.47	617.785	2159.14	3.49498	1.80528	0.000120084	0.0164688
161	ENSMUSG00000034156	300.896	95.7416	506.05	5.28558	2.40206	0.000125306	0.0170782
162	ENSMUSG00000028417	74.0116	140.085	7.93803	0.0566658	-4.14138	0.000126143	0.0170861
163	ENSMUSG00000001119	190.614	334.592	46.6359	0.139382	-2.84289	0.000129955	0.0174945
164	ENSMUSG00000000320	423.402	155.202	691.601	4.45613	2.15579	0.000137208	0.0183583
165	ENSMUSG00000097814	21.8296	0	43.6592	Inf	Inf	0.000139761	0.0185865
166	ENSMUSG00000028270	1173.38	520.028	1826.74	3.51277	1.81261	0.000144362	0.0190827
167	ENSMUSG00000043613	44.8241	86.6713	2.97676	0.0343454	-4.86374	0.000147724	0.0194102
168	ENSMUSG00000029762	1842.67	2835.97	849.369	0.299499	-1.73938	0.000151903	0.0198405
169	ENSMUSG00000048376	363.656	127.991	599.321	4.68251	2.22728	0.000155379	0.0201557
170	ENSMUSG00000075010	866.627	371.881	1361.37	3.66078	1.87215	0.000156153	0.0201557
171	ENSMUSG00000072214	120.722	21.1639	220.28	10.4083	3.37966	0.000157393	0.0201969
172	ENSMUSG00000035513	307.888	101.788	513.988	5.04957	2.33616	0.000165154	0.0210697
173	ENSMUSG00000016194	227.724	64.4996	390.948	6.06125	2.59961	0.000168879	0.0214203
174	ENSMUSG00000015053	76.4735	9.07026	143.877	15.8625	3.98755	0.000170254	0.0214706
175	ENSMUSG00000079499	366.16	131.015	601.306	4.5896	2.19837	0.000180733	0.0225785
176	ENSMUSG00000024011	318.353	107.835	528.871	4.90444	2.29409	0.000181978	0.0225785
177	ENSMUSG00000037260	5105.53	7829.65	2381.41	0.304153	-1.71713	0.000182126	0.0225785
178	ENSMUSG00000034459	2304.95	1086.42	3523.49	3.24323	1.69743	0.00018597	0.0229255
179	ENSMUSG00000031530	484.781	780.042	189.521	0.242962	-2.0412	0.00018946	0.0232252
180	ENSMUSG00000000204	3031.01	1437.13	4624.9	3.21814	1.68623	0.000190679	0.0232449
181	ENSMUSG00000050966	43.1864	3.02342	83.3493	27.5679	4.78492	0.000195675	0.023722
182	ENSMUSG00000047139	787.99	339.631	1236.35	3.64027	1.86405	0.00020153	0.0242977
183	ENSMUSG00000022657	60.078	6.04684	114.109	18.8709	4.23809	0.00020887	0.025045
184	ENSMUSG00000036006	473.752	186.444	761.059	4.08197	2.02926	0.000219721	0.0262029
185	ENSMUSG00000059657	122.722	23.1795	222.265	9.58884	3.26136	0.000222048	0.0263373
186	ENSMUSG00000043391	3329.37	5061.2	1597.53	0.315642	-1.66364	0.000230874	0.027237
187	ENSMUSG00000038390	891.116	395.06	1387.17	3.51129	1.812	0.000232757	0.0273123
188	ENSMUSG00000071562	41.698	3.02342	80.3726	26.5833	4.73245	0.000238204	0.0278027
189	ENSMUSG00000040732	92.8846	14.1093	171.66	12.1664	3.60484	0.000241111	0.027878
190	ENSMUSG00000068246	121.73	23.1795	220.28	9.50322	3.24842	0.000241525	0.027878
191	ENSMUSG00000018593	217.196	371.881	62.512	0.168097	-2.57263	0.00024266	0.027878
192	ENSMUSG00000105504	453.844	178.382	729.307	4.08846	2.03156	0.000245673	0.0280186
193	ENSMUSG00000040950	58.5896	6.04684	111.132	18.3786	4.19996	0.000246438	0.0280186
194	ENSMUSG00000034664	2181.61	1047.11	3316.11	3.16692	1.66308	0.000253552	0.0286788
195	ENSMUSG00000007035	145.614	32.2498	258.978	8.03038	3.00547	0.000257557	0.0289824
196	ENSMUSG00000026068	406.045	156.21	655.88	4.19871	2.06995	0.000274848	0.0307704
197	ENSMUSG00000003545	486.729	196.522	776.935	3.95342	1.9831	0.000276381	0.030785
198	ENSMUSG00000040253	1230.85	573.442	1888.26	3.29285	1.71934	0.000279932	0.0309865
199	ENSMUSG00000001020	5441.92	8282.15	2601.69	0.314132	-1.67056	0.000281015	0.0309865
200	ENSMUSG00000033826	46.1709	4.03123	88.3106	21.9066	4.4533	0.000293244	0.0321733
201	ENSMUSG00000030214	582.366	245.905	918.827	3.73652	1.90169	0.000303479	0.0331305
202	ENSMUSG00000042417	39.7135	3.02342	76.4036	25.2706	4.65939	0.000311155	0.0338003
203	ENSMUSG00000040152	14326.8	6128.47	22525.2	3.67549	1.87794	0.000315186	0.0340241
204	ENSMUSG00000022651	201.871	57.445	346.297	6.02832	2.59176	0.000316316	0.0340241
205	ENSMUSG00000073555	838.89	377.927	1299.85	3.43942	1.78217	0.000324716	0.0347573
206	ENSMUSG00000078616	401.091	157.218	644.965	4.10237	2.03646	0.000352729	0.0375725
207	ENSMUSG00000090942	512.163	213.655	810.672	3.7943	1.92383	0.000358023	0.0379522
208	ENSMUSG00000022895	2654.38	3998.98	1309.78	0.327528	-1.61031	0.000361036	0.0380875
209	ENSMUSG00000021756	3737.2	1848.32	5626.08	3.04389	1.60592	0.000378422	0.0397307
210	ENSMUSG00000030427	207.359	61.4762	353.242	5.746	2.52256	0.000386085	0.0403422
211	ENSMUSG00000037921	2584.29	1280.92	3887.65	3.03504	1.60172	0.000389535	0.0405098
212	ENSMUSG00000030137	109.807	21.1639	198.451	9.37684	3.2291	0.000404838	0.0419027
213	ENSMUSG00000028583	340.635	552.278	128.993	0.233565	-2.0981	0.00043244	0.0445494
214	ENSMUSG00000078122	1347.57	654.066	2041.07	3.12058	1.64181	0.000453311	0.0464813
215	ENSMUSG00000021508	95.1055	173.343	16.8683	0.097312	-3.36124	0.000459398	0.0468863
216	ENSMUSG00000030666	23.6757	46.3591	0.992254	0.0214037	-5.546	0.000477751	0.0485337
217	ENSMUSG00000071867	30.2793	2.01561	58.543	29.0448	4.86021	0.000497257	0.0502825
218	ENSMUSG00000052396	36.2406	3.02342	69.4578	22.9733	4.52188	0.000504655	0.0507966
219	ENSMUSG00000035692	1446.75	712.519	2180.97	3.06093	1.61397	0.000518597	0.0519615
220	ENSMUSG00000089774	794.29	1220.45	368.126	0.301631	-1.72914	0.000524107	0.0522698
221	ENSMUSG00000020798	80.9698	13.1015	148.838	11.3604	3.50594	0.000526438	0.0522698
222	ENSMUSG00000073421	1715.27	856.635	2573.91	3.00467	1.58721	0.000544452	0.0538149
223	ENSMUSG00000086513	122.753	27.2108	218.296	8.02241	3.00404	0.000555243	0.0546354
224	ENSMUSG00000072720	64.5665	9.07026	120.063	13.237	3.7265	0.000574589	0.0561623
225	ENSMUSG00000053541	79.9775	13.1015	146.854	11.2089	3.48658	0.000578138	0.0561623
226	ENSMUSG00000032420	86.9389	15.1171	158.761	10.5021	3.3926	0.000578439	0.0561623
227	ENSMUSG00000042345	71.5278	11.0859	131.97	11.9043	3.57341	0.000638057	0.0616779
228	ENSMUSG00000024164	14578.4	6585.01	22571.8	3.42776	1.77726	0.000651302	0.0624193
229	ENSMUSG00000070348	567.924	881.831	254.017	0.288057	-1.79558	0.000651416	0.0624193
230	ENSMUSG00000053846	85.4505	15.1171	155.784	10.3051	3.36529	0.000662829	0.0632104
231	ENSMUSG00000084843	94.0899	170.319	17.8606	0.104865	-3.25339	0.000665433	0.0632104
232	ENSMUSG00000032216	729.454	340.639	1118.27	3.28286	1.71496	0.000677018	0.0639921
233	ENSMUSG00000030930	346.866	138.069	555.662	4.02451	2.00881	0.000679495	0.0639921
234	ENSMUSG00000022902	54.1323	7.05464	101.21	14.3466	3.84263	0.000692441	0.0649326
235	ENSMUSG00000058427	5619.87	8389.99	2849.75	0.339661	-1.55783	0.000696277	0.0650145
236	ENSMUSG00000054889	15.3799	0	30.7599	Inf	Inf	0.000708821	0.0659054
237	ENSMUSG00000001739	53.6362	7.05464	100.218	14.2059	3.82842	0.000731781	0.0676907
238	ENSMUSG00000027820	33.2343	63.4918	2.97676	0.0468842	-4.41475	0.000735582	0.0676907
239	ENSMUSG00000027398	979.568	477.7	1481.44	3.10118	1.63282	0.000737277	0.0676907
240	ENSMUSG00000075391	27.7987	2.01561	53.5817	26.5833	4.73245	0.000752127	0.0687663
241	ENSMUSG00000026399	605.941	279.162	932.719	3.34113	1.74034	0.000817838	0.074464
242	ENSMUSG00000006389	206.91	67.523	346.297	5.12857	2.35856	0.000833181	0.0755475
243	ENSMUSG00000043832	2342.2	1219.45	3464.95	2.84141	1.50661	0.000845202	0.0763221
244	ENSMUSG00000031442	381.766	160.241	603.29	3.76489	1.91261	0.000867145	0.0779826
245	ENSMUSG00000067058	75.5124	13.1015	137.923	10.5273	3.39606	0.000881293	0.0789315
246	ENSMUSG00000022861	119.288	28.2186	210.358	7.45459	2.89813	0.000900125	0.0802904
247	ENSMUSG00000026073	154.63	43.3357	265.924	6.13638	2.61739	0.000915375	0.0813202
248	ENSMUSG00000076612	148.333	255.983	40.6824	0.158926	-2.65357	0.000934053	0.0826449
249	ENSMUSG00000000794	55.6284	8.06245	103.194	12.7994	3.678	0.0009475	0.083498
250	ENSMUSG00000018476	723.555	347.693	1099.42	3.16203	1.66085	0.000990427	0.0869318
251	ENSMUSG00000029372	3174.26	1676.99	4671.53	2.78567	1.47802	0.00100171	0.087572
252	ENSMUSG00000017390	447.423	696.394	198.451	0.284969	-1.81112	0.00101578	0.0881066
253	ENSMUSG00000049971	20.349	1.00781	39.6902	39.3827	5.29949	0.00101635	0.0881066
254	ENSMUSG00000053310	252.252	92.7182	411.785	4.44126	2.15097	0.00101987	0.0881066
255	ENSMUSG00000064065	166.087	49.3825	282.792	5.72657	2.51767	0.00102415	0.0881288
256	ENSMUSG00000020641	3581.78	1895.68	5267.88	2.77888	1.4745	0.00104329	0.0894256
257	ENSMUSG00000022439	1401.2	724.613	2077.78	2.86743	1.51976	0.00107987	0.0921521
258	ENSMUSG00000064427	30.7148	58.4528	2.97676	0.0509259	-4.29546	0.0010835	0.0921521
259	ENSMUSG00000019929	85.0274	153.187	16.8683	0.110116	-3.1829	0.0011328	0.0959038
260	ENSMUSG00000024798	19.8529	1.00781	38.6979	38.3982	5.26297	0.00113635	0.0959038
261	ENSMUSG00000025790	549.203	255.983	842.424	3.29094	1.7185	0.00114699	0.0964303
262	ENSMUSG00000026580	480.45	218.694	742.206	3.39381	1.76291	0.00115321	0.0965832
263	ENSMUSG00000068587	110.839	26.203	195.474	7.46	2.89918	0.0011713	0.0977259
264	ENSMUSG00000031502	109.649	193.499	25.7986	0.133327	-2.90696	0.00117714	0.0978405
265	ENSMUSG00000063611	88.4506	18.1405	158.761	8.75172	3.12957	0.00118889	0.098445
266	ENSMUSG00000024680	30.2871	3.02342	57.5507	19.035	4.25058	0.00123143	0.101584
267	ENSMUSG00000028926	1384.07	2040.81	727.322	0.356389	-1.48847	0.00136809	0.112435
268	ENSMUSG00000059751	780.929	389.013	1172.84	3.01492	1.59212	0.00137874	0.112887
269	ENSMUSG00000020473	97.0822	172.335	21.8296	0.12667	-2.98086	0.00138967	0.113359
270	ENSMUSG00000015970	59.613	10.0781	109.148	10.8302	3.43699	0.00143733	0.116813
271	ENSMUSG00000030729	1159.78	1715.29	604.283	0.352293	-1.50515	0.00145955	0.11818
272	ENSMUSG00000022018	88.9545	19.1483	158.761	8.2911	3.05156	0.00147179	0.118299
273	ENSMUSG00000050138	88.9545	19.1483	158.761	8.2911	3.05156	0.00147179	0.118299
274	ENSMUSG00000092837	54.8555	100.781	8.93029	0.0886111	-3.49637	0.00147998	0.118522
275	ENSMUSG00000025804	2007.75	1083.39	2932.11	2.70642	1.43638	0.00152645	0.1218
276	ENSMUSG00000036362	372.867	164.272	581.461	3.53961	1.82359	0.00154343	0.122709
277	ENSMUSG00000107215	503.916	237.842	769.989	3.23739	1.69483	0.00157773	0.124983
278	ENSMUSG00000031779	136.254	233.811	38.6979	0.165509	-2.59502	0.00160409	0.126613
279	ENSMUSG00000047507	18.3645	1.00781	35.7211	35.4445	5.14749	0.00161056	0.126669
280	ENSMUSG00000038463	250.298	96.7494	403.847	4.17416	2.06149	0.00162235	0.12714
281	ENSMUSG00000047953	321.052	136.054	506.05	3.71948	1.8951	0.00163545	0.127711
282	ENSMUSG00000041481	302.617	125.976	479.259	3.80437	1.92766	0.00166447	0.129516
283	ENSMUSG00000032554	1640.07	883.846	2396.29	2.71121	1.43894	0.00169571	0.13148
284	ENSMUSG00000026655	2302.3	1256.73	3347.87	2.66394	1.41356	0.00170264	0.131553
285	ENSMUSG00000032323	32.7755	4.03123	61.5198	15.2608	3.93176	0.00177319	0.136304
286	ENSMUSG00000027514	2606.27	1430.08	3782.47	2.64494	1.40324	0.00177655	0.136304
287	ENSMUSG00000030761	1620.24	2364.31	876.16	0.370577	-1.43215	0.00179441	0.137195
288	ENSMUSG00000024529	650.02	976.564	323.475	0.331238	-1.59406	0.00183506	0.139815
289	ENSMUSG00000005611	483.512	229.78	737.245	3.20848	1.68189	0.0018518	0.140602
290	ENSMUSG00000026536	1914.69	1046.1	2783.27	2.66061	1.41176	0.00186986	0.141484
291	ENSMUSG00000044103	230.383	87.6792	373.088	4.25515	2.08921	0.00190468	0.143623
292	ENSMUSG00000035085	49.1788	8.06245	90.2951	11.1995	3.48536	0.00192813	0.144894
293	ENSMUSG00000027858	111.854	29.2264	194.482	6.65432	2.73429	0.00195349	0.146298
294	ENSMUSG00000029231	40.2656	74.5777	5.95352	0.0798299	-3.64693	0.00198931	0.148211
295	ENSMUSG00000023328	273.237	111.867	434.607	3.88505	1.95793	0.00199253	0.148211
296	ENSMUSG00000039270	601.623	298.311	904.936	3.03353	1.601	0.00200943	0.148962
297	ENSMUSG00000046687	511.932	247.92	775.943	3.12981	1.64607	0.00205026	0.150634
298	ENSMUSG00000051397	31.7832	4.03123	59.5352	14.7685	3.88445	0.00205506	0.150634
299	ENSMUSG00000031877	17.3722	1.00781	33.7366	33.4753	5.06503	0.00205848	0.150634
300	ENSMUSG00000078763	932.521	488.786	1376.26	2.81566	1.49347	0.00205943	0.150634
301	ENSMUSG00000044206	17.1249	33.2576	0.992254	0.0298354	-5.06683	0.00208402	0.151505
302	ENSMUSG00000026768	89.5315	158.226	20.8373	0.131694	-2.92474	0.00208515	0.151505
303	ENSMUSG00000073409	469.086	224.741	713.431	3.17446	1.66651	0.00215613	0.155796
304	ENSMUSG00000037447	675.888	342.654	1009.12	2.94502	1.55828	0.00215841	0.155796
305	ENSMUSG00000004891	51.3281	93.726	8.93029	0.0952808	-3.39167	0.00216695	0.1559
306	ENSMUSG00000059336	322.579	141.093	504.065	3.57258	1.83696	0.0021872	0.156842
307	ENSMUSG00000020467	11.5898	23.1795	0	0	0	0.00223725	0.159341
308	ENSMUSG00000031980	11.5898	23.1795	0	0	0	0.00223725	0.159341
309	ENSMUSG00000028268	857.295	448.474	1266.12	2.82317	1.49731	0.00224383	0.159341
310	ENSMUSG00000054717	2287.55	1273.87	3301.23	2.5915	1.37379	0.00227328	0.160912
311	ENSMUSG00000030157	915.11	482.739	1347.48	2.79132	1.48095	0.00229175	0.161698
312	ENSMUSG00000035835	975.421	519.02	1431.82	2.7587	1.46399	0.00236696	0.166087
313	ENSMUSG00000029304	143120	270846	15394.8	0.0568398	-4.13696	0.0023691	0.166087
314	ENSMUSG00000054843	1153.34	622.824	1683.86	2.70358	1.43487	0.00238171	0.166439
315	ENSMUSG00000046768	257.174	409.169	105.179	0.257055	-1.95985	0.00239918	0.167128
316	ENSMUSG00000024774	43.2175	7.05464	79.3803	11.2522	3.49214	0.00243565	0.169131
317	ENSMUSG00000001281	2250.23	1259.76	3240.7	2.57248	1.36316	0.00246531	0.170651
318	ENSMUSG00000018930	822.011	1212.39	431.631	0.356016	-1.48999	0.00248862	0.171472
319	ENSMUSG00000066258	654.469	974.549	334.39	0.343123	-1.5432	0.00249281	0.171472
320	ENSMUSG00000045094	383.394	178.382	588.407	3.29858	1.72185	0.00251309	0.172327
321	ENSMUSG00000049625	2670.84	1503.65	3838.04	2.55249	1.3519	0.00256004	0.174909
322	ENSMUSG00000009376	597.685	302.342	893.029	2.9537	1.56253	0.00257124	0.174909
323	ENSMUSG00000092274	19648.3	9411.9	29884.7	3.1752	1.66685	0.0025781	0.174909
324	ENSMUSG00000042498	181.404	298.311	64.4965	0.216206	-2.20952	0.00258263	0.174909
325	ENSMUSG00000001156	1533.64	850.589	2216.7	2.60607	1.38188	0.00265763	0.178324
326	ENSMUSG00000031549	16.38	1.00781	31.7521	31.5062	4.97756	0.00266177	0.178324
327	ENSMUSG00000003153	1388.62	765.933	2011.3	2.62595	1.39284	0.00266397	0.178324
328	ENSMUSG00000074497	67.086	14.1093	120.063	8.50948	3.08907	0.00266555	0.178324
329	ENSMUSG00000025163	63.6054	13.1015	114.109	8.70964	3.12261	0.00273432	0.182368
330	ENSMUSG00000041827	1850.13	1038.04	2662.22	2.56466	1.35877	0.00277017	0.184017
331	ENSMUSG00000019846	20.6445	39.3044	1.98451	0.0504907	-4.30784	0.00277581	0.184017
332	ENSMUSG00000102752	279.749	119.929	439.569	3.66524	1.87391	0.00278989	0.184393
333	ENSMUSG00000085872	25.3258	3.02342	47.6282	15.7531	3.97756	0.00282668	0.185706
334	ENSMUSG00000095834	25.3258	3.02342	47.6282	15.7531	3.97756	0.00282668	0.185706
335	ENSMUSG00000003038	1451.94	807.253	2096.63	2.59724	1.37698	0.00286397	0.187594
336	ENSMUSG00000040987	101.916	27.2108	176.621	6.49086	2.69841	0.00289815	0.189268
337	ENSMUSG00000039236	275.268	117.913	432.623	3.66899	1.87538	0.00290992	0.189473
338	ENSMUSG00000039157	457.298	690.347	224.249	0.324836	-1.62222	0.0029247	0.189872
339	ENSMUSG00000072941	37.2422	68.5308	5.95352	0.0868737	-3.52494	0.00294356	0.189962
340	ENSMUSG00000080811	10.9148	0	21.8296	Inf	Inf	0.00294705	0.189962
341	ENSMUSG00000076614	256.151	405.138	107.163	0.264511	-1.9186	0.00295206	0.189962
342	ENSMUSG00000037849	1575.07	882.838	2267.3	2.56819	1.36075	0.00301485	0.193435
343	ENSMUSG00000031112	509.009	254.975	763.043	2.99262	1.58141	0.0030304	0.193699
344	ENSMUSG00000033174	141.743	237.842	45.6437	0.191907	-2.38152	0.00303661	0.193699
345	ENSMUSG00000038473	153.204	51.3981	255.009	4.96145	2.31076	0.00307154	0.195359
346	ENSMUSG00000003949	20.3568	2.01561	38.6979	19.1991	4.26297	0.00311482	0.197539
347	ENSMUSG00000055612	285.741	124.968	446.514	3.57303	1.83715	0.00313054	0.197964
348	ENSMUSG00000097636	95.9469	25.1952	166.699	6.6163	2.72602	0.00314424	0.198259
349	ENSMUSG00000039680	371.512	567.395	175.629	0.309536	-1.69182	0.00319136	0.200653
350	ENSMUSG00000070713	630.128	327.537	932.719	2.84767	1.50978	0.00324783	0.20293
351	ENSMUSG00000022582	28.8065	4.03123	53.5817	13.2917	3.73245	0.00325531	0.20293
352	ENSMUSG00000022512	28.8065	4.03123	53.5817	13.2917	3.73245	0.00325531	0.20293
353	ENSMUSG00000050761	247.872	103.804	391.94	3.77577	1.91677	0.00330589	0.205499
354	ENSMUSG00000026832	595.251	308.389	882.114	2.8604	1.51621	0.00341695	0.211803
355	ENSMUSG00000053835	2088.49	1195.26	2981.72	2.49463	1.31882	0.00345416	0.213506
356	ENSMUSG00000074417	258.841	110.859	406.824	3.66975	1.87568	0.00350185	0.215846
357	ENSMUSG00000064225	15.1093	29.2264	0.992254	0.0339506	-4.88042	0.00359202	0.220783
358	ENSMUSG00000002204	1840.36	1058.2	2622.53	2.4783	1.30935	0.00390047	0.239072
359	ENSMUSG00000062960	406.387	200.553	612.221	3.05266	1.61007	0.00401626	0.245484
360	ENSMUSG00000057135	35.2717	6.04684	64.4965	10.6662	3.41497	0.00407613	0.248451
361	ENSMUSG00000022504	335.114	158.226	512.003	3.23591	1.69417	0.00409859	0.249128
362	ENSMUSG00000053398	417.356	207.608	627.105	3.02062	1.59484	0.00411758	0.249592
363	ENSMUSG00000020044	638.655	339.631	937.68	2.76088	1.46513	0.00415547	0.250855
364	ENSMUSG00000003420	1422.71	812.292	2033.13	2.50295	1.32363	0.0041613	0.250855
365	ENSMUSG00000000791	216.5	88.687	344.312	3.88233	1.95692	0.0041953	0.252189
366	ENSMUSG00000086477	9.92254	0	19.8451	Inf	Inf	0.0042064	0.252189
367	ENSMUSG00000079363	123.839	39.3044	208.373	5.30152	2.40641	0.00422617	0.252683
368	ENSMUSG00000024140	764.682	1112.62	416.747	0.374564	-1.41672	0.00433368	0.258407
369	ENSMUSG00000041992	319.308	488.786	149.83	0.306536	-1.70587	0.00437086	0.259918
370	ENSMUSG00000024174	1267.73	723.605	1811.86	2.50393	1.32419	0.0045389	0.269181
371	ENSMUSG00000059900	200.561	80.6245	320.498	3.97519	1.99103	0.00458726	0.271316
372	ENSMUSG00000022840	67.1016	16.1249	118.078	7.32273	2.87238	0.00465478	0.27457
373	ENSMUSG00000045349	122.351	39.3044	205.397	5.22578	2.38565	0.00468532	0.27563
374	ENSMUSG00000044199	109.405	33.2576	185.552	5.57922	2.48006	0.00470441	0.276013
375	ENSMUSG00000051367	37.7601	7.05464	68.4655	9.70503	3.27873	0.00479072	0.280327
376	ENSMUSG00000025586	212.963	337.615	88.3106	0.261572	-1.93472	0.00483049	0.281903
377	ENSMUSG00000051335	276.819	125.976	427.662	3.39479	1.76332	0.00487197	0.283569
378	ENSMUSG00000097378	26.3258	4.03123	48.6205	12.061	3.59227	0.00488935	0.283828
379	ENSMUSG00000031375	166.302	270.092	62.512	0.231447	-2.11125	0.00500684	0.289771
380	ENSMUSG00000021990	422.372	214.663	630.081	2.93521	1.55347	0.00501813	0.289771
381	ENSMUSG00000028874	1522.5	884.854	2160.14	2.44124	1.28761	0.00503159	0.289785
382	ENSMUSG00000032854	9.42641	0	18.8528	Inf	Inf	0.00505975	0.289885
383	ENSMUSG00000065968	9.42641	0	18.8528	Inf	Inf	0.00505975	0.289885
384	ENSMUSG00000096719	40.7446	8.06245	73.4268	9.10726	3.18702	0.00514227	0.293395
385	ENSMUSG00000039191	7149.8	10173.8	4125.79	0.405531	-1.30212	0.00514775	0.293395
386	ENSMUSG00000026893	401.441	202.569	600.314	2.9635	1.5673	0.00517479	0.293513
387	ENSMUSG00000073386	29.8065	5.03903	54.574	10.8302	3.43699	0.00517657	0.293513
388	ENSMUSG00000057346	13.8993	1.00781	26.7909	26.5833	4.73245	0.00532896	0.301375
389	ENSMUSG00000016028	56.6596	13.1015	100.218	7.64934	2.93533	0.00536992	0.30291
390	ENSMUSG00000002944	16768.5	24675.1	8861.82	0.35914	-1.47738	0.00541314	0.304565
391	ENSMUSG00000054676	1870.49	1104.56	2636.42	2.38686	1.25511	0.00556026	0.311845
392	ENSMUSG00000041202	9.07026	18.1405	0	0	0	0.00557869	0.311845
393	ENSMUSG00000032028	53.1789	12.0937	94.2641	7.7945	2.96246	0.00558515	0.311845
394	ENSMUSG00000031431	909.405	514.989	1303.82	2.53175	1.34013	0.00564112	0.31417
395	ENSMUSG00000023092	95.4741	28.2186	162.73	5.76676	2.52776	0.00572832	0.318219
396	ENSMUSG00000018362	447.15	661.121	233.18	0.352704	-1.50347	0.00587544	0.325309
397	ENSMUSG00000031444	893.467	506.927	1280.01	2.52504	1.3363	0.00588559	0.325309
398	ENSMUSG00000070691	333.169	163.265	503.073	3.08133	1.62355	0.00591184	0.325679
399	ENSMUSG00000038508	669.314	969.51	369.119	0.380727	-1.39317	0.00593158	0.325679
400	ENSMUSG00000022037	265.377	121.945	408.809	3.35241	1.7452	0.00593682	0.325679
401	ENSMUSG00000031146	1986.2	2790.62	1181.77	0.423482	-1.23963	0.00599943	0.328293
402	ENSMUSG00000094796	130.831	45.3513	216.311	4.76969	2.25389	0.00602215	0.328716
403	ENSMUSG00000045322	1127.28	653.059	1601.5	2.4523	1.29414	0.00607785	0.330934
404	ENSMUSG00000099775	17.38	2.01561	32.7444	16.2454	4.02196	0.00614048	0.332803
405	ENSMUSG00000034570	257.904	117.913	397.894	3.37446	1.75466	0.00614252	0.332803
406	ENSMUSG00000027347	196.6	81.6323	311.568	3.81672	1.93233	0.00616921	0.333426
407	ENSMUSG00000062082	1089.53	1547.99	631.074	0.407673	-1.29452	0.0062466	0.336779
408	ENSMUSG00000040624	813.729	460.568	1166.89	2.53359	1.34118	0.00634046	0.341002
409	ENSMUSG00000020241	124.634	206.6	42.6669	0.206519	-2.27565	0.00636382	0.341421
410	ENSMUSG00000069873	69.1016	18.1405	120.063	6.61849	2.7265	0.00641401	0.342572
411	ENSMUSG00000020787	311.246	151.171	471.321	3.1178	1.64053	0.0064165	0.342572
412	ENSMUSG00000002020	99.5318	168.304	30.7599	0.182764	-2.45194	0.00646606	0.344381
413	ENSMUSG00000072653	38.7601	8.06245	69.4578	8.61497	3.10685	0.00655684	0.347086
414	ENSMUSG00000104475	20.6367	38.2966	2.97676	0.0777291	-3.6854	0.00656385	0.347086
415	ENSMUSG00000000318	392.007	201.561	582.453	2.88971	1.53092	0.0065643	0.347086
416	ENSMUSG00000039783	331.688	164.272	499.104	3.03827	1.60325	0.00659714	0.347162
417	ENSMUSG00000031762	397.986	590.575	205.397	0.347791	-1.52371	0.00659739	0.347162
418	ENSMUSG00000036381	716.533	402.115	1030.95	2.56383	1.3583	0.00666567	0.349916
419	ENSMUSG00000045636	1976.29	1185.18	2767.4	2.335	1.22342	0.00668446	0.350065
420	ENSMUSG00000097589	1028.61	596.621	1460.6	2.44812	1.29167	0.00670639	0.350377
421	ENSMUSG00000054641	603.376	332.576	874.176	2.6285	1.39424	0.00678078	0.351613
422	ENSMUSG00000065460	8.56635	17.1327	0	0	0	0.0067983	0.351613
423	ENSMUSG00000076586	8.56635	17.1327	0	0	0	0.0067983	0.351613
424	ENSMUSG00000016918	8.56635	17.1327	0	0	0	0.0067983	0.351613
425	ENSMUSG00000029359	95.4819	29.2264	161.737	5.53395	2.46831	0.00681017	0.351613
426	ENSMUSG00000078480	57.1635	14.1093	100.218	7.10296	2.82842	0.00684032	0.352341
427	ENSMUSG00000073489	6035.33	3593.84	8476.83	2.35871	1.238	0.00686773	0.35235
428	ENSMUSG00000037336	403.48	209.624	597.337	2.84957	1.51074	0.00687261	0.35235
429	ENSMUSG00000041757	24.3413	4.03123	44.6514	11.0764	3.46942	0.00689635	0.352743
430	ENSMUSG00000025498	6987.09	4133.01	9841.18	2.38111	1.25164	0.00696965	0.355663
431	ENSMUSG00000020614	47.2814	83.6479	10.9148	0.130485	-2.93804	0.00701036	0.35691
432	ENSMUSG00000071847	83.0398	24.1874	141.892	5.86639	2.55247	0.00721066	0.366258
433	ENSMUSG00000050675	345.161	174.351	515.972	2.9594	1.5653	0.00725022	0.367417
434	ENSMUSG00000086825	115.901	39.3044	192.497	4.8976	2.29207	0.00730555	0.369368
435	ENSMUSG00000042671	8.43416	0	16.8683	Inf	Inf	0.00743442	0.374159
436	ENSMUSG00000082976	8.43416	0	16.8683	Inf	Inf	0.00743442	0.374159
437	ENSMUSG00000022875	12.5898	24.1874	0.992254	0.0410237	-4.6074	0.00755051	0.378267
438	ENSMUSG00000060924	12.5898	24.1874	0.992254	0.0410237	-4.6074	0.00755051	0.378267
439	ENSMUSG00000032425	350.154	178.382	521.926	2.92589	1.54888	0.00761257	0.380507
440	ENSMUSG00000107092	30.8065	6.04684	55.5662	9.1893	3.19996	0.0076303	0.380527
441	ENSMUSG00000036902	79.5592	23.1795	135.939	5.8646	2.55203	0.0078401	0.390103
442	ENSMUSG00000052512	996.675	1408.91	584.438	0.414814	-1.26946	0.0078982	0.392104
443	ENSMUSG00000001270	3320.91	4608.7	2033.13	0.44115	-1.18066	0.00812038	0.401551
444	ENSMUSG00000025151	1176.67	1653.81	699.539	0.422986	-1.24132	0.00812583	0.401551
445	ENSMUSG00000037621	40.2563	9.07026	71.4423	7.87655	2.97756	0.00814338	0.401551
446	ENSMUSG00000071311	58.1635	15.1171	101.21	6.69506	2.7431	0.00817139	0.402029
447	ENSMUSG00000028378	1865.13	2596.11	1134.15	0.436864	-1.19474	0.00822451	0.403737
448	ENSMUSG00000028523	23.3491	4.03123	42.6669	10.5841	3.40383	0.00824867	0.404019
449	ENSMUSG00000078920	2383.74	1459.3	3308.18	2.26695	1.18076	0.00832342	0.406555
450	ENSMUSG00000051490	12.411	1.00781	23.8141	23.6296	4.56253	0.00833751	0.406555
451	ENSMUSG00000042249	787.892	455.528	1120.25	2.45924	1.29821	0.00845812	0.411522
452	ENSMUSG00000029490	505.219	278.155	732.284	2.63265	1.39652	0.00857668	0.414957
453	ENSMUSG00000042607	191.342	300.326	82.3571	0.274225	-1.86657	0.00858165	0.414957
454	ENSMUSG00000061751	190.15	81.6323	298.668	3.6587	1.87133	0.00858545	0.414957
455	ENSMUSG00000022555	686.192	392.037	980.347	2.50065	1.3223	0.00863155	0.415522
456	ENSMUSG00000000244	430.938	231.795	630.081	2.71826	1.44269	0.008635	0.415522
457	ENSMUSG00000036256	64.8635	111.867	17.8606	0.15966	-2.64693	0.0086758	0.415912
458	ENSMUSG00000020644	1865.59	2592.08	1139.11	0.439457	-1.18621	0.00868103	0.415912
459	ENSMUSG00000046546	520.181	288.233	752.129	2.60945	1.38375	0.00881172	0.421254
460	ENSMUSG00000060459	12.0859	23.1795	0.992254	0.0428073	-4.546	0.00883598	0.421496
461	ENSMUSG00000076823	15.8916	2.01561	29.7676	14.7685	3.88445	0.00891695	0.424435
462	ENSMUSG00000089929	1496.03	2084.14	907.912	0.435629	-1.19883	0.00895472	0.425311
463	ENSMUSG00000086773	19.3723	3.02342	35.7211	11.8148	3.56253	0.00903095	0.427452
464	ENSMUSG00000028528	22.8529	4.03123	41.6747	10.338	3.36988	0.00903877	0.427452
465	ENSMUSG00000028681	7.93803	0	15.8761	Inf	Inf	0.00908893	0.4289
466	ENSMUSG00000001348	1330.05	1856.38	803.726	0.432953	-1.20772	0.00912778	0.429809
467	ENSMUSG00000035232	385.581	204.585	566.577	2.7694	1.46957	0.00923622	0.433984
468	ENSMUSG00000036587	114.42	40.3123	188.528	4.6767	2.22549	0.00926708	0.434503
469	ENSMUSG00000001865	42.2486	10.0781	74.4191	7.38426	2.88445	0.00929792	0.43502
470	ENSMUSG00000022797	16333.9	9123.67	23544.2	2.58056	1.36769	0.00942758	0.440148
471	ENSMUSG00000039997	3938.19	2434.86	5441.52	2.23484	1.16017	0.00947808	0.441566
472	ENSMUSG00000102918	108.548	179.39	37.7057	0.210189	-2.25024	0.00966887	0.4495
473	ENSMUSG00000024065	194.151	85.6635	302.637	3.53286	1.82084	0.00987366	0.45805
474	ENSMUSG00000035373	405.435	591.582	219.288	0.370681	-1.43175	0.0101447	0.46916
475	ENSMUSG00000028776	15.3955	2.01561	28.7754	14.2762	3.83554	0.0101559	0.46916
476	ENSMUSG00000056427	7.55855	15.1171	0	0	0	0.0102828	0.474025
477	ENSMUSG00000054905	38.2718	9.07026	67.4733	7.43896	2.8951	0.010349	0.475975
478	ENSMUSG00000001870	348.704	183.421	513.988	2.80223	1.48658	0.0103685	0.475975
479	ENSMUSG00000009633	44.2408	11.0859	77.3958	6.98148	2.80353	0.0104233	0.476376
480	ENSMUSG00000042745	41.2563	10.0781	72.4345	7.18735	2.84546	0.0104246	0.476376
481	ENSMUSG00000087187	66.1326	19.1483	113.117	5.90741	2.56253	0.0104424	0.476376
482	ENSMUSG00000001025	3331.6	4579.47	2083.73	0.455016	-1.13601	0.0107923	0.490017
483	ENSMUSG00000044258	374.139	200.553	547.724	2.73106	1.44946	0.0107923	0.490017
484	ENSMUSG00000062345	217.089	100.781	333.397	3.30815	1.72602	0.0108084	0.490017
485	ENSMUSG00000036111	34.7911	8.06245	61.5198	7.6304	2.93176	0.0108628	0.491468
486	ENSMUSG00000036377	65.6365	19.1483	112.125	5.85559	2.54981	0.0109013	0.492198
487	ENSMUSG00000028327	547.317	783.066	311.568	0.397882	-1.32959	0.0109689	0.494232
488	ENSMUSG00000100182	7.44191	0	14.8838	Inf	Inf	0.0111826	0.5018
489	ENSMUSG00000086146	7.44191	0	14.8838	Inf	Inf	0.0111826	0.5018
490	ENSMUSG00000030589	784.489	464.599	1104.38	2.37706	1.24918	0.0112364	0.503182
491	ENSMUSG00000048126	93.9811	156.21	31.7521	0.203266	-2.29856	0.0113858	0.508659
492	ENSMUSG00000090016	11.4187	1.00781	21.8296	21.6605	4.43699	0.011405	0.508659
493	ENSMUSG00000039197	597.443	849.581	345.304	0.406441	-1.29888	0.0115813	0.51494
494	ENSMUSG00000003309	14.8994	2.01561	27.7831	13.784	3.78492	0.0115928	0.51494
495	ENSMUSG00000035042	406.062	222.725	589.399	2.64631	1.40398	0.0116204	0.515126
496	ENSMUSG00000020534	291.881	149.155	434.607	2.91379	1.5429	0.011663	0.515673
497	ENSMUSG00000024646	4170.95	5724.34	2617.57	0.45727	-1.12888	0.0116798	0.515673
498	ENSMUSG00000003134	1350.44	833.456	1867.42	2.24058	1.16387	0.0117925	0.519304
499	ENSMUSG00000039304	197.158	89.6948	304.622	3.39621	1.76392	0.0118094	0.519304
500	ENSMUSG00000005800	9227.45	5592.32	12862.6	2.30005	1.20166	0.0119039	0.521907
501	ENSMUSG00000038227	54.1945	15.1171	93.2719	6.16996	2.62526	0.0119315	0.521907
502	ENSMUSG00000069919	27.8298	6.04684	49.6127	8.20473	3.03646	0.0119399	0.521907
503	ENSMUSG00000071068	1897.44	1189.21	2605.66	2.19108	1.13164	0.0121139	0.528461
504	ENSMUSG00000026249	570.608	329.553	811.664	2.46293	1.30037	0.0121589	0.529372
505	ENSMUSG00000023341	479.366	271.1	687.632	2.53645	1.34281	0.0122031	0.530026
506	ENSMUSG00000033788	11.0781	21.1639	0.992254	0.0468842	-4.41475	0.0122223	0.530026
507	ENSMUSG00000041220	330.781	175.358	486.205	2.77263	1.47126	0.0123882	0.53616
508	ENSMUSG00000032340	165.728	260.014	71.4423	0.274763	-1.86374	0.0124668	0.5385
509	ENSMUSG00000033420	199.158	91.7104	306.607	3.3432	1.74123	0.0125629	0.541586
510	ENSMUSG00000018927	16694.5	23833.6	9555.41	0.400921	-1.31861	0.0126012	0.542173
511	ENSMUSG00000103847	92.4694	153.187	31.7521	0.207278	-2.27036	0.0127069	0.545128
512	ENSMUSG00000043587	148.32	61.4762	235.164	3.82529	1.93557	0.0127196	0.545128
513	ENSMUSG00000026579	1017.39	621.817	1412.97	2.27233	1.18417	0.0128219	0.547506
514	ENSMUSG00000058163	1439.24	896.948	1981.53	2.20919	1.14352	0.012825	0.547506
515	ENSMUSG00000020689	2634.41	1668.93	3599.9	2.15701	1.10903	0.0128539	0.547676
516	ENSMUSG00000004151	141.146	224.741	57.5507	0.256076	-1.96536	0.0129099	0.54797
517	ENSMUSG00000008318	351.231	189.468	512.995	2.70756	1.43699	0.0129108	0.54797
518	ENSMUSG00000043336	886.755	537.161	1236.35	2.30164	1.20266	0.0129788	0.549794
519	ENSMUSG00000026558	833.405	502.895	1163.91	2.31443	1.21065	0.0131392	0.553872
520	ENSMUSG00000047798	1444.24	901.987	1986.49	2.20235	1.13905	0.0131461	0.553872
521	ENSMUSG00000070427	454.451	256.991	651.911	2.53671	1.34296	0.0131508	0.553872
522	ENSMUSG00000017754	5375.35	3383.21	7367.49	2.17766	1.12278	0.0132197	0.555319
523	ENSMUSG00000034730	14.4032	2.01561	26.7909	13.2917	3.73245	0.0132611	0.555319
524	ENSMUSG00000096326	14.4032	2.01561	26.7909	13.2917	3.73245	0.0132611	0.555319
525	ENSMUSG00000042265	194.678	89.6948	299.661	3.34089	1.74023	0.0133128	0.556425
526	ENSMUSG00000049608	118.428	45.3513	191.505	4.2227	2.07817	0.0134558	0.561331
527	ENSMUSG00000029298	760.612	456.536	1064.69	2.3321	1.22163	0.0135091	0.562486
528	ENSMUSG00000071713	11309.7	6813.78	15805.6	2.31965	1.21391	0.013572	0.564033
529	ENSMUSG00000006360	814.978	1136.81	493.15	0.433804	-1.20489	0.013848	0.573624
530	ENSMUSG00000031870	6.94578	0	13.8916	Inf	Inf	0.013855	0.573624
531	ENSMUSG00000078853	1221.37	759.886	1682.86	2.21463	1.14706	0.0138932	0.57412
532	ENSMUSG00000026107	1256.28	783.066	1729.5	2.20863	1.14315	0.0139539	0.575544
533	ENSMUSG00000034926	1230.86	766.941	1694.77	2.20978	1.1439	0.014079	0.579616
534	ENSMUSG00000054752	166.72	260.014	73.4268	0.282396	-1.82421	0.0141214	0.580273
535	ENSMUSG00000074934	56.8089	96.7494	16.8683	0.174351	-2.51994	0.0142568	0.58395
536	ENSMUSG00000025591	953.609	585.536	1321.68	2.25722	1.17455	0.014282	0.58395
537	ENSMUSG00000020732	72.1173	23.1795	121.055	5.22249	2.38474	0.0142907	0.58395
538	ENSMUSG00000046997	137.626	218.694	56.5585	0.258619	-1.9511	0.0143268	0.584334
539	ENSMUSG00000018906	234.917	353.74	116.094	0.328189	-1.6074	0.0143979	0.58436
540	ENSMUSG00000022893	84.4302	140.085	28.7754	0.205414	-2.2834	0.0144141	0.58436
541	ENSMUSG00000027670	10.5742	20.1561	0.992254	0.0492284	-4.34437	0.0144528	0.58436
542	ENSMUSG00000067780	10.5742	20.1561	0.992254	0.0492284	-4.34437	0.0144528	0.58436
543	ENSMUSG00000031438	7141.05	9811	4471.1	0.455723	-1.13377	0.0144605	0.58436
544	ENSMUSG00000055013	641.002	900.979	381.026	0.422902	-1.24161	0.0144922	0.584563
545	ENSMUSG00000031189	20.3723	4.03123	36.7134	9.10726	3.18702	0.0145914	0.587486
546	ENSMUSG00000021876	2360.04	3210.87	1509.22	0.470034	-1.08916	0.0147608	0.593217
547	ENSMUSG00000062007	71.6211	23.1795	120.063	5.17968	2.37286	0.0148757	0.59674
548	ENSMUSG00000047146	23.3569	5.03903	41.6747	8.27037	3.04795	0.0149189	0.597382
549	ENSMUSG00000061353	104.005	169.311	38.6979	0.22856	-2.12935	0.015083	0.602852
550	ENSMUSG00000046223	695.324	418.24	972.409	2.325	1.21723	0.0151488	0.604351
551	ENSMUSG00000029716	13.9071	2.01561	25.7986	12.7994	3.678	0.0152031	0.604351
552	ENSMUSG00000079457	13.9071	2.01561	25.7986	12.7994	3.678	0.0152031	0.604351
553	ENSMUSG00000100967	16.8916	3.02342	30.7599	10.1739	3.3468	0.015819	0.627698
554	ENSMUSG00000008845	391.318	562.356	220.28	0.39171	-1.35214	0.0158562	0.627927
555	ENSMUSG00000039109	10128	6245.38	14010.6	2.24336	1.16566	0.0158898	0.627927
556	ENSMUSG00000061330	433.047	247.92	618.174	2.49344	1.31814	0.015946	0.627927
557	ENSMUSG00000040703	6.55074	13.1015	0	0	0	0.0160036	0.627927
558	ENSMUSG00000057722	6.55074	13.1015	0	0	0	0.0160036	0.627927
559	ENSMUSG00000094872	6.55074	13.1015	0	0	0	0.0160036	0.627927
560	ENSMUSG00000018381	393.155	221.717	564.593	2.54645	1.34849	0.0160251	0.627927
561	ENSMUSG00000102776	19.8762	4.03123	35.7211	8.86111	3.14749	0.0161342	0.630067
562	ENSMUSG00000033508	58.683	18.1405	99.2254	5.46982	2.45149	0.0161372	0.630067
563	ENSMUSG00000026070	22.8607	5.03903	40.6824	8.07346	3.01319	0.0163054	0.63533
564	ENSMUSG00000001036	262.476	389.013	135.939	0.349445	-1.51686	0.0163528	0.63533
565	ENSMUSG00000030147	25.8453	6.04684	45.6437	7.54836	2.91616	0.0163588	0.63533
566	ENSMUSG00000028517	273.004	403.123	142.885	0.354445	-1.49637	0.0164085	0.636135
567	ENSMUSG00000039153	303.897	163.265	444.53	2.72276	1.44507	0.0164792	0.636789
568	ENSMUSG00000053965	445.52	256.991	634.05	2.46721	1.30288	0.0164834	0.636789
569	ENSMUSG00000050075	111.467	43.3357	179.598	4.14435	2.05114	0.016541	0.637687
570	ENSMUSG00000036086	383.791	551.27	216.311	0.392387	-1.34965	0.0165648	0.637687
571	ENSMUSG00000024511	630.525	378.935	882.114	2.32788	1.21901	0.0166208	0.638723
572	ENSMUSG00000015937	5851.92	3741.99	7961.85	2.12771	1.0893	0.016767	0.643048
573	ENSMUSG00000022246	503.602	711.511	295.692	0.415583	-1.26679	0.016792	0.643048
574	ENSMUSG00000040247	139.87	59.4606	220.28	3.70465	1.88934	0.0168969	0.645938
575	ENSMUSG00000032606	223.366	335.6	111.132	0.331146	-1.59446	0.0169391	0.646425
576	ENSMUSG00000020399	323.13	469.638	176.621	0.37608	-1.41089	0.0169987	0.647574
577	ENSMUSG00000033147	224.12	111.867	336.374	3.00692	1.58829	0.0172486	0.654486
578	ENSMUSG00000016283	39.7757	11.0859	68.4655	6.17593	2.62666	0.017255	0.654486
579	ENSMUSG00000024747	6.44965	0	12.8993	Inf	Inf	0.0172988	0.654486
580	ENSMUSG00000023830	6612.42	9006.77	4218.07	0.468323	-1.09443	0.0173389	0.654486
581	ENSMUSG00000023045	85.071	30.2342	139.908	4.62747	2.21022	0.0173394	0.654486
582	ENSMUSG00000076577	25.1485	44.3435	5.95352	0.134259	-2.89691	0.0173591	0.654486
583	ENSMUSG00000024665	431.071	248.928	613.213	2.46341	1.30066	0.0174625	0.656417
584	ENSMUSG00000028758	13.411	2.01561	24.8064	12.3071	3.62142	0.0174701	0.656417
585	ENSMUSG00000044674	212.655	104.812	320.498	3.05784	1.61251	0.0176188	0.660872
586	ENSMUSG00000063234	504.878	298.311	711.446	2.38492	1.25394	0.0178593	0.668748
587	ENSMUSG00000049848	176.729	271.1	82.3571	0.303789	-1.71886	0.0179008	0.669159
588	ENSMUSG00000078921	405.644	232.803	578.484	2.48486	1.31317	0.0180133	0.671985
589	ENSMUSG00000054293	201.799	305.365	98.2332	0.321691	-1.63625	0.0180376	0.671985
590	ENSMUSG00000030352	129.909	54.4215	205.397	3.77418	1.91616	0.0181607	0.675425
591	ENSMUSG00000040016	153.832	68.5308	239.133	3.48943	1.80299	0.0182172	0.67638
592	ENSMUSG00000032035	236.593	120.937	352.25	2.91268	1.54235	0.0183803	0.681282
593	ENSMUSG00000070000	567.221	340.639	793.803	2.33034	1.22054	0.0184866	0.684065
594	ENSMUSG00000024677	6026.63	3881.06	8172.2	2.10566	1.07427	0.0185552	0.68545
595	ENSMUSG00000079481	859.46	536.153	1182.77	2.20602	1.14145	0.018696	0.687213
596	ENSMUSG00000094560	9.93032	1.00781	18.8528	18.7068	4.22549	0.0187282	0.687213
597	ENSMUSG00000103105	9.93032	1.00781	18.8528	18.7068	4.22549	0.0187282	0.687213
598	ENSMUSG00000005339	9.93032	1.00781	18.8528	18.7068	4.22549	0.0187282	0.687213
599	ENSMUSG00000045763	3141.38	4231.78	2050.99	0.484664	-1.04494	0.018764	0.687375
600	ENSMUSG00000054342	1254.99	1708.23	801.741	0.46934	-1.0913	0.0188018	0.687611
601	ENSMUSG00000032387	88.0633	32.2498	143.877	4.46132	2.15747	0.0188517	0.68829
602	ENSMUSG00000059412	856.475	1178.13	534.825	0.453963	-1.13935	0.0189543	0.690886
603	ENSMUSG00000024924	229.617	116.906	342.328	2.92824	1.55003	0.0189938	0.691179
604	ENSMUSG00000024049	276.99	148.148	405.832	2.73938	1.45385	0.0190501	0.69208
605	ENSMUSG00000000982	1981.82	2673.71	1289.93	0.48245	-1.05155	0.0192705	0.69893
606	ENSMUSG00000022901	338.332	189.468	487.197	2.5714	1.36255	0.0193902	0.701309
607	ENSMUSG00000028399	21.629	38.2966	4.96127	0.129548	-2.94844	0.0194	0.701309
608	ENSMUSG00000026779	298.043	433.357	162.73	0.37551	-1.41308	0.0196023	0.707456
609	ENSMUSG00000050931	966.703	610.731	1322.67	2.16573	1.11485	0.0196759	0.708945
610	ENSMUSG00000074342	657.502	403.123	911.882	2.26205	1.17763	0.0197258	0.709426
611	ENSMUSG00000005824	275.997	148.148	403.847	2.72598	1.44678	0.0197539	0.709426
612	ENSMUSG00000051177	143.871	63.4918	224.249	3.53194	1.82046	0.019834	0.711138
613	ENSMUSG00000017412	15.8994	3.02342	28.7754	9.51749	3.25058	0.0201221	0.719121
614	ENSMUSG00000073485	15.8994	3.02342	28.7754	9.51749	3.25058	0.0201221	0.719121
615	ENSMUSG00000044456	1915.77	1250.69	2580.85	2.06355	1.04513	0.0202156	0.720241
616	ENSMUSG00000091017	6.04684	12.0937	0	0	0	0.0202191	0.720241
617	ENSMUSG00000000861	171.29	80.6245	261.955	3.24907	1.70003	0.0204703	0.728007
618	ENSMUSG00000026674	15.5977	28.2186	2.97676	0.105489	-3.24483	0.0206964	0.734855
619	ENSMUSG00000027636	58.1946	19.1483	97.2409	5.0783	2.34435	0.0209199	0.741593
620	ENSMUSG00000029207	260.437	381.959	138.916	0.363693	-1.45921	0.021011	0.743622
621	ENSMUSG00000026202	2431.96	1600.4	3263.52	2.0392	1.028	0.0211148	0.744959
622	ENSMUSG00000020592	932.818	591.582	1274.05	2.15364	1.10678	0.0211167	0.744959
623	ENSMUSG00000071714	7402.38	4780.03	10024.7	2.09722	1.06847	0.0214638	0.755988
624	ENSMUSG00000043263	5149.54	3374.14	6924.94	2.05236	1.03728	0.0215002	0.756055
625	ENSMUSG00000019960	1507.54	2032.75	982.332	0.483254	-1.04915	0.0216684	0.759676
626	ENSMUSG00000085298	5.95352	0	11.907	Inf	Inf	0.0217845	0.759676
627	ENSMUSG00000065611	5.95352	0	11.907	Inf	Inf	0.0217845	0.759676
628	ENSMUSG00000030054	166.809	78.6089	255.009	3.24403	1.69779	0.0217994	0.759676
629	ENSMUSG00000041488	941.633	1283.95	599.321	0.466781	-1.09918	0.0218331	0.759676
630	ENSMUSG00000079419	4477.47	2947.83	6007.11	2.0378	1.02702	0.0218643	0.759676
631	ENSMUSG00000030830	2336.24	1540.94	3131.55	2.03224	1.02307	0.021874	0.759676
632	ENSMUSG00000004568	524.375	317.459	731.291	2.30358	1.20388	0.0218801	0.759676
633	ENSMUSG00000024190	4617.63	6195.99	3039.27	0.490522	-1.02761	0.0219654	0.76015
634	ENSMUSG00000024770	49.762	83.6479	15.8761	0.189796	-2.39748	0.0220012	0.76015
635	ENSMUSG00000106734	2550.69	1685.05	3416.33	2.02743	1.01965	0.022017	0.76015
636	ENSMUSG00000041608	18.3878	4.03123	32.7444	8.12269	3.02196	0.022045	0.76015
637	ENSMUSG00000028551	685.996	945.322	426.669	0.451348	-1.14769	0.0220726	0.76015
638	ENSMUSG00000020638	1794.65	1178.13	2411.18	2.04662	1.03324	0.0221168	0.76015
639	ENSMUSG00000046031	199.717	99.7728	299.661	3.00343	1.58661	0.0221362	0.76015
640	ENSMUSG00000024399	66.6599	23.1795	110.14	4.75161	2.24842	0.0222466	0.761746
641	ENSMUSG00000030428	9.43419	1.00781	17.8606	17.7222	4.14749	0.0222699	0.761746
642	ENSMUSG00000061132	988.24	1344.41	632.066	0.470142	-1.08883	0.0222869	0.761746
643	ENSMUSG00000035385	1144.12	1550.01	738.237	0.47628	-1.07012	0.0223801	0.763741
644	ENSMUSG00000016382	778.72	1067.27	490.174	0.459279	-1.12256	0.0224496	0.764926
645	ENSMUSG00000024330	127.932	55.4294	200.435	3.61605	1.85441	0.0226008	0.768227
646	ENSMUSG00000037731	3467.29	2296.79	4637.8	2.01925	1.01382	0.0226202	0.768227
647	ENSMUSG00000027330	911.043	1241.62	580.469	0.46751	-1.09693	0.0226516	0.768227
648	ENSMUSG00000033906	23.8608	6.04684	41.6747	6.89198	2.78492	0.02276	0.770714
649	ENSMUSG00000087691	54.7139	18.1405	91.2874	5.03224	2.3312	0.0231191	0.780558
650	ENSMUSG00000041268	4424.22	2926.67	5921.77	2.02338	1.01677	0.0231219	0.780558
651	ENSMUSG00000050777	359.309	207.608	511.011	2.46142	1.29949	0.0231781	0.780981
652	ENSMUSG00000105652	12.4187	2.01561	22.8218	11.3225	3.50112	0.0232411	0.780981
653	ENSMUSG00000026888	12.4187	2.01561	22.8218	11.3225	3.50112	0.0232411	0.780981
654	ENSMUSG00000022790	20.6212	36.281	4.96127	0.136746	-2.87043	0.0235158	0.789002
655	ENSMUSG00000031162	121.955	52.4059	191.505	3.65426	1.86958	0.0236651	0.792799
656	ENSMUSG00000007039	113.509	179.39	47.6282	0.265502	-1.91321	0.0237494	0.793689
657	ENSMUSG00000029661	270.445	393.044	147.846	0.376156	-1.4106	0.023764	0.793689
658	ENSMUSG00000029553	1028.63	664.144	1393.12	2.09762	1.06876	0.0241601	0.805691
659	ENSMUSG00000023036	9.06248	17.1327	0.992254	0.0579158	-4.1099	0.0244943	0.813129
660	ENSMUSG00000059027	9.06248	17.1327	0.992254	0.0579158	-4.1099	0.0244943	0.813129
661	ENSMUSG00000076731	9.06248	17.1327	0.992254	0.0579158	-4.1099	0.0244943	0.813129
662	ENSMUSG00000042363	194.244	97.7572	290.73	2.974	1.57241	0.0246318	0.815929
663	ENSMUSG00000034923	76.1252	28.2186	124.032	4.39539	2.13599	0.024653	0.815929
664	ENSMUSG00000034987	115.979	49.3825	182.575	3.69715	1.88642	0.0247195	0.816898
665	ENSMUSG00000034165	2099.97	1396.82	2803.12	2.00679	1.00489	0.0248257	0.819175
666	ENSMUSG00000003526	136.413	61.4762	211.35	3.43792	1.78154	0.0249093	0.820698
667	ENSMUSG00000036109	204.717	104.812	304.622	2.90637	1.53922	0.0249815	0.821659
668	ENSMUSG00000098183	86.0866	33.2576	138.916	4.17696	2.06245	0.0250134	0.821659
669	ENSMUSG00000032946	1186.76	775.003	1598.52	2.0626	1.04446	0.0251912	0.826265
670	ENSMUSG00000039741	359.325	209.624	509.026	2.42829	1.27994	0.0252574	0.826368
671	ENSMUSG00000004880	2330.4	1555.05	3105.76	1.99721	0.997988	0.0252697	0.826368
672	ENSMUSG00000044827	1410.72	930.205	1891.24	2.03314	1.02371	0.0257634	0.835792
673	ENSMUSG00000025348	5.54294	11.0859	0	0	0	0.0257959	0.835792
674	ENSMUSG00000070144	5.54294	11.0859	0	0	0	0.0257959	0.835792
675	ENSMUSG00000014813	5.54294	11.0859	0	0	0	0.0257959	0.835792
676	ENSMUSG00000095130	5.54294	11.0859	0	0	0	0.0257959	0.835792
677	ENSMUSG00000022425	45.7385	76.5933	14.8838	0.194323	-2.36347	0.0258317	0.835792
678	ENSMUSG00000029913	14.9071	3.02342	26.7909	8.86111	3.14749	0.0258457	0.835792
679	ENSMUSG00000074577	104.521	43.3357	165.706	3.82379	1.935	0.0258626	0.835792
680	ENSMUSG00000103983	36.3028	11.0859	61.5198	5.54938	2.47233	0.025988	0.838611
681	ENSMUSG00000001506	247.374	360.795	133.954	0.371276	-1.42944	0.0260661	0.839894
682	ENSMUSG00000036469	2727.92	1828.16	3627.68	1.98433	0.988655	0.0261305	0.840736
683	ENSMUSG00000025026	924.431	597.629	1251.23	2.09366	1.06603	0.0263932	0.847943
684	ENSMUSG00000026271	288.51	162.257	414.762	2.55621	1.35401	0.026598	0.850798
685	ENSMUSG00000040380	8.93806	1.00781	16.8683	16.7377	4.06503	0.0265983	0.850798
686	ENSMUSG00000043811	8.93806	1.00781	16.8683	16.7377	4.06503	0.0265983	0.850798
687	ENSMUSG00000052957	22.629	39.3044	5.95352	0.151472	-2.72288	0.0267387	0.854042
688	ENSMUSG00000031274	123.532	192.491	54.574	0.283514	-1.81851	0.0267849	0.854274
689	ENSMUSG00000024552	11.9226	2.01561	21.8296	10.8302	3.43699	0.0269133	0.855551
690	ENSMUSG00000021125	418.691	251.952	585.43	2.32358	1.21635	0.0269256	0.855551
691	ENSMUSG00000027075	30.8299	9.07026	52.5895	5.79801	2.53556	0.0269946	0.855551
692	ENSMUSG00000022899	231.656	123.96	339.351	2.73758	1.4529	0.0270056	0.855551
693	ENSMUSG00000040283	22.8685	6.04684	39.6902	6.56379	2.71453	0.0270199	0.855551
694	ENSMUSG00000025887	163.84	79.6167	248.064	3.11572	1.63957	0.0273943	0.864023
695	ENSMUSG00000036863	17.3956	4.03123	30.7599	7.6304	2.93176	0.0274056	0.864023
696	ENSMUSG00000024730	17.3956	4.03123	30.7599	7.6304	2.93176	0.0274056	0.864023
697	ENSMUSG00000093973	5.4574	0	10.9148	Inf	Inf	0.0276978	0.864606
698	ENSMUSG00000074259	5.4574	0	10.9148	Inf	Inf	0.0276978	0.864606
699	ENSMUSG00000032065	5.4574	0	10.9148	Inf	Inf	0.0276978	0.864606
700	ENSMUSG00000104415	5.4574	0	10.9148	Inf	Inf	0.0276978	0.864606
701	ENSMUSG00000079594	5.4574	0	10.9148	Inf	Inf	0.0276978	0.864606
702	ENSMUSG00000028476	38.2951	12.0937	64.4965	5.33308	2.41497	0.0276991	0.864606
703	ENSMUSG00000101599	158.856	76.5933	241.118	3.14803	1.65445	0.0276999	0.864606
704	ENSMUSG00000026923	3497.02	2355.24	4638.79	1.96956	0.977872	0.0277927	0.866272
705	ENSMUSG00000079625	124.533	193.499	55.5662	0.287166	-1.80004	0.02786	0.867137
706	ENSMUSG00000026815	61.6908	22.1717	101.21	4.56482	2.19056	0.0279113	0.867504
707	ENSMUSG00000026463	220.19	116.906	323.475	2.76698	1.46831	0.0280687	0.871162
708	ENSMUSG00000001930	2782.38	1877.54	3687.22	1.96385	0.973686	0.0283994	0.88018
709	ENSMUSG00000005686	3200.49	4239.84	2161.13	0.509719	-0.972225	0.0285563	0.883795
710	ENSMUSG00000030102	1747.47	1171.07	2323.86	1.98439	0.988694	0.0286599	0.884556
711	ENSMUSG00000028766	19.6133	34.2654	4.96127	0.144789	-2.78797	0.0286827	0.884556
712	ENSMUSG00000024538	116.986	51.3981	182.575	3.55217	1.8287	0.0287018	0.884556
713	ENSMUSG00000069910	536.052	737.714	334.39	0.453278	-1.14153	0.0288424	0.886767
714	ENSMUSG00000033083	530.43	330.56	730.299	2.20927	1.14357	0.0288827	0.886767
715	ENSMUSG00000049093	30.3337	9.07026	51.5972	5.68862	2.50808	0.0288948	0.886767
716	ENSMUSG00000050965	462.599	284.201	640.996	2.25543	1.1734	0.0289944	0.887909
717	ENSMUSG00000021675	252.113	139.077	365.15	2.62552	1.3926	0.0290306	0.887909
718	ENSMUSG00000015889	2304.11	1555.05	3053.17	1.96339	0.973349	0.0290892	0.887909
719	ENSMUSG00000050350	61.1947	22.1717	100.218	4.52006	2.17634	0.0290939	0.887909
720	ENSMUSG00000033910	182.794	92.7182	272.87	2.943	1.55729	0.0292026	0.889991
721	ENSMUSG00000062157	35.3106	11.0859	59.5352	5.37037	2.42502	0.0293114	0.891593
722	ENSMUSG00000043873	14.411	3.02342	25.7986	8.53292	3.09304	0.0293771	0.891593
723	ENSMUSG00000037124	14.411	3.02342	25.7986	8.53292	3.09304	0.0293771	0.891593
724	ENSMUSG00000107201	8.55858	16.1249	0.992254	0.0615355	-4.02244	0.0294748	0.892292
725	ENSMUSG00000053318	284.037	161.249	406.824	2.52296	1.33512	0.0294814	0.892292
726	ENSMUSG00000083411	121.517	188.46	54.574	0.289579	-1.78797	0.0301248	0.909272
727	ENSMUSG00000009418	4032.01	5334.32	2729.69	0.511722	-0.966567	0.0301254	0.909272
728	ENSMUSG00000005237	44.7681	15.1171	74.4191	4.92284	2.29949	0.0303396	0.913255
729	ENSMUSG00000004709	153.879	74.5777	233.18	3.12667	1.64463	0.0303406	0.913255
730	ENSMUSG00000104000	123.021	190.475	55.5662	0.291724	-1.77732	0.030405	0.91394
731	ENSMUSG00000031803	573.627	785.081	362.173	0.461319	-1.11616	0.0304853	0.9151
732	ENSMUSG00000018339	959.029	1287.98	630.081	0.489202	-1.0315	0.0307859	0.922018
733	ENSMUSG00000046841	863.143	563.364	1162.92	2.06425	1.04562	0.0307998	0.922018
734	ENSMUSG00000103593	103.537	44.3435	162.73	3.66975	1.87568	0.0308616	0.922609
735	ENSMUSG00000033450	489.049	304.358	673.741	2.21365	1.14643	0.0309253	0.923256
736	ENSMUSG00000031373	83.8874	134.038	33.7366	0.251694	-1.99026	0.0310619	0.926075
737	ENSMUSG00000073414	34.8144	11.0859	58.543	5.28087	2.40077	0.0311482	0.926779
738	ENSMUSG00000035934	11.4265	2.01561	20.8373	10.338	3.36988	0.0312544	0.926779
739	ENSMUSG00000026582	11.4265	2.01561	20.8373	10.338	3.36988	0.0312544	0.926779
740	ENSMUSG00000044461	11.4265	2.01561	20.8373	10.338	3.36988	0.0312544	0.926779
741	ENSMUSG00000022098	73.8483	118.921	28.7754	0.24197	-2.0471	0.0317234	0.937848
742	ENSMUSG00000000915	143.413	68.5308	218.296	3.18537	1.67146	0.0317522	0.937848
743	ENSMUSG00000041734	19.1094	33.2576	4.96127	0.149177	-2.7449	0.031756	0.937848
744	ENSMUSG00000008153	70.66	27.2108	114.109	4.19353	2.06817	0.0318677	0.939883
745	ENSMUSG00000024063	1039.24	688.332	1390.15	2.01959	1.01406	0.0320309	0.943428
746	ENSMUSG00000005397	29.1564	49.3825	8.93029	0.180839	-2.46722	0.0322011	0.945076
747	ENSMUSG00000093738	24.1329	41.3201	6.94578	0.168097	-2.57263	0.0322161	0.945076
748	ENSMUSG00000037697	1442.78	970.518	1915.05	1.97323	0.980556	0.0322387	0.945076
749	ENSMUSG00000006494	1441.12	1912.82	969.432	0.506809	-0.980487	0.0322591	0.945076
750	ENSMUSG00000032776	64.187	24.1874	104.187	4.30749	2.10685	0.0324123	0.948297
751	ENSMUSG00000029798	2051.33	1394.8	2707.86	1.94139	0.957091	0.0325848	0.952075
752	ENSMUSG00000032827	136.436	64.4996	208.373	3.23061	1.69181	0.0326375	0.952348
753	ENSMUSG00000054065	59.7063	22.1717	97.2409	4.3858	2.13284	0.0329624	0.957006
754	ENSMUSG00000060275	46.2642	16.1249	76.4036	4.73823	2.24435	0.033049	0.957006
755	ENSMUSG00000031391	245.336	353.74	136.931	0.387095	-1.36924	0.0332363	0.957006
756	ENSMUSG00000074227	74.1484	29.2264	119.07	4.07408	2.02647	0.0332667	0.957006
757	ENSMUSG00000051375	5.03903	10.0781	0	0	0	0.0332769	0.957006
758	ENSMUSG00000050730	5.03903	10.0781	0	0	0	0.0332769	0.957006
759	ENSMUSG00000083533	5.03903	10.0781	0	0	0	0.0332769	0.957006
760	ENSMUSG00000019326	5.03903	10.0781	0	0	0	0.0332769	0.957006
761	ENSMUSG00000044337	5.03903	10.0781	0	0	0	0.0332769	0.957006
762	ENSMUSG00000095565	5.03903	10.0781	0	0	0	0.0332769	0.957006
763	ENSMUSG00000060212	5.03903	10.0781	0	0	0	0.0332769	0.957006
764	ENSMUSG00000070369	11.0703	20.1561	1.98451	0.0984568	-3.34437	0.0334723	0.961366
765	ENSMUSG00000063506	402.698	558.325	247.071	0.442523	-1.17618	0.0338263	0.970261
766	ENSMUSG00000024451	1267.69	1683.04	852.346	0.506434	-0.981555	0.0340258	0.974711
767	ENSMUSG00000032128	81.6214	33.2576	129.985	3.90844	1.96659	0.0342169	0.978908
768	ENSMUSG00000029780	966.944	641.973	1291.91	2.01241	1.00893	0.0343904	0.982589
769	ENSMUSG00000079165	77.6369	31.242	124.032	3.97003	1.98915	0.0344482	0.982703
770	ENSMUSG00000078810	75.6446	30.2342	121.055	4.00391	2.00141	0.0345021	0.982703
771	ENSMUSG00000033107	38.799	13.1015	64.4965	4.92284	2.29949	0.0345363	0.982703
772	ENSMUSG00000027656	28.6525	48.3747	8.93029	0.184607	-2.43747	0.0345919	0.982703
773	ENSMUSG00000039959	2718.56	3572.67	1864.45	0.521863	-0.938258	0.0346183	0.982703
774	ENSMUSG00000030555	18.8917	5.03903	32.7444	6.49815	2.70003	0.0348891	0.988551
775	ENSMUSG00000032503	36.3106	12.0937	60.5275	5.00489	2.32334	0.0349144	0.988551
776	ENSMUSG00000067149	201.721	295.287	108.156	0.366273	-1.44901	0.035226	0.994572
777	ENSMUSG00000011256	141.429	68.5308	214.327	3.12745	1.64499	0.0352469	0.994572
778	ENSMUSG00000042800	21.3801	6.04684	36.7134	6.0715	2.60205	0.0352631	0.994572
779	ENSMUSG00000105541	4.96127	0	9.92254	Inf	Inf	0.0356008	0.99541
780	ENSMUSG00000064023	4.96127	0	9.92254	Inf	Inf	0.0356008	0.99541
781	ENSMUSG00000087233	4.96127	0	9.92254	Inf	Inf	0.0356008	0.99541
782	ENSMUSG00000026304	4.96127	0	9.92254	Inf	Inf	0.0356008	0.99541
783	ENSMUSG00000054423	8.05467	15.1171	0.992254	0.0656379	-3.92933	0.0356537	0.99541
784	ENSMUSG00000095612	8.05467	15.1171	0.992254	0.0656379	-3.92933	0.0356537	0.99541
785	ENSMUSG00000044433	8.05467	15.1171	0.992254	0.0656379	-3.92933	0.0356537	0.99541
786	ENSMUSG00000085006	158.107	236.835	79.3803	0.335172	-1.57703	0.0356557	0.99541
787	ENSMUSG00000096931	10.9303	2.01561	19.8451	9.84568	3.29949	0.0364051	1
788	ENSMUSG00000099031	10.9303	2.01561	19.8451	9.84568	3.29949	0.0364051	1
789	ENSMUSG00000044350	2431.03	1672.96	3189.1	1.90627	0.93075	0.036478	1
790	ENSMUSG00000021589	38.3029	13.1015	63.5043	4.8471	2.27712	0.0365229	1
791	ENSMUSG00000090272	3421.12	2357.26	4484.99	1.90263	0.927994	0.0365762	1
792	ENSMUSG00000044345	691.344	931.213	451.476	0.484825	-1.04446	0.0365984	1
793	ENSMUSG00000037493	114.514	52.4059	176.621	3.37025	1.75286	0.0367449	1
794	ENSMUSG00000041920	1190.96	804.229	1577.68	1.96173	0.972129	0.0368825	1
795	ENSMUSG00000023274	222.221	122.952	321.49	2.61475	1.38668	0.0370399	1
796	ENSMUSG00000019852	181.163	267.069	95.2564	0.356674	-1.48732	0.0374163	1
797	ENSMUSG00000049939	47.2643	17.1327	77.3958	4.51743	2.1755	0.0374722	1
798	ENSMUSG00000022197	33.326	11.0859	55.5662	5.01235	2.32549	0.0374749	1
799	ENSMUSG00000052302	25.6369	43.3357	7.93803	0.183175	-2.4487	0.0376817	1
800	ENSMUSG00000035929	3049.08	2107.32	3990.85	1.8938	0.921283	0.0378136	1
801	ENSMUSG00000030149	30.8376	10.0781	51.5972	5.11975	2.35607	0.0378569	1
802	ENSMUSG00000027639	12462.9	8185.4	16740.3	2.04514	1.0322	0.0380209	1
803	ENSMUSG00000074093	233.198	131.015	335.382	2.55988	1.35607	0.038073	1
804	ENSMUSG00000039208	3160.99	4136.04	2185.94	0.52851	-0.919998	0.0380805	1
805	ENSMUSG00000026873	264.359	375.912	152.807	0.406497	-1.29868	0.0382108	1
806	ENSMUSG00000038518	1389.52	947.338	1831.7	1.93352	0.951233	0.0382549	1
807	ENSMUSG00000070498	7.94581	1.00781	14.8838	14.7685	3.88445	0.0385003	1
808	ENSMUSG00000030701	7.94581	1.00781	14.8838	14.7685	3.88445	0.0385003	1
809	ENSMUSG00000021559	1698.09	2230.28	1165.9	0.52276	-0.93578	0.0385048	1
810	ENSMUSG00000024867	70.1716	28.2186	112.125	3.97344	1.99039	0.0385514	1
811	ENSMUSG00000059775	70.1716	28.2186	112.125	3.97344	1.99039	0.0385514	1
812	ENSMUSG00000011267	20.884	6.04684	35.7211	5.90741	2.56253	0.0386338	1
813	ENSMUSG00000097572	37.8067	13.1015	62.512	4.77137	2.2544	0.038636	1
814	ENSMUSG00000029428	3265.21	4269.07	2261.35	0.529705	-0.916739	0.0387873	1
815	ENSMUSG00000041633	805.581	1076.34	534.825	0.496893	-1.00899	0.0388031	1
816	ENSMUSG00000034614	105.048	47.3669	162.73	3.43551	1.78053	0.0389098	1
817	ENSMUSG00000040502	52.7543	85.6635	19.8451	0.231663	-2.1099	0.0389241	1
818	ENSMUSG00000042271	454.785	621.817	287.754	0.462763	-1.11165	0.0389795	1
819	ENSMUSG00000096054	1200.47	815.315	1585.62	1.9448	0.959619	0.0391788	1
820	ENSMUSG00000037217	274.879	389.013	160.745	0.413213	-1.27504	0.039269	1
821	ENSMUSG00000001943	35.3183	12.0937	58.543	4.84079	2.27524	0.0392845	1
822	ENSMUSG00000043421	329.501	459.56	199.443	0.433987	-1.20428	0.0394615	1
823	ENSMUSG00000009073	2169.13	2836.97	1501.28	0.529184	-0.91816	0.0397469	1
824	ENSMUSG00000047414	568.037	767.948	368.126	0.479363	-1.06081	0.0398505	1
825	ENSMUSG00000038807	324.991	196.522	453.46	2.30742	1.20628	0.0399525	1
826	ENSMUSG00000038267	71.6678	29.2264	114.109	3.90432	1.96507	0.0399716	1
827	ENSMUSG00000035004	6053.59	4159.22	7947.96	1.91093	0.934272	0.040139	1
828	ENSMUSG00000096727	1191.51	811.284	1571.73	1.93734	0.954075	0.0404552	1
829	ENSMUSG00000007659	1229	1619.54	838.455	0.51771	-0.949784	0.0407251	1
830	ENSMUSG00000036777	981.952	1301.08	662.826	0.509443	-0.973006	0.040814	1
831	ENSMUSG00000026042	119.486	182.413	56.5585	0.310057	-1.68939	0.0408682	1
832	ENSMUSG00000024593	50.7527	19.1483	82.3571	4.30101	2.10467	0.0408814	1
833	ENSMUSG00000023046	37.3106	13.1015	61.5198	4.69563	2.23132	0.0408847	1
834	ENSMUSG00000039126	458.281	624.84	291.723	0.466876	-1.09889	0.0409049	1
835	ENSMUSG00000005533	277.106	163.265	390.948	2.39457	1.25976	0.0411304	1
836	ENSMUSG00000045664	138.452	68.5308	208.373	3.04058	1.60435	0.0411857	1
837	ENSMUSG00000032531	41.7913	15.1171	68.4655	4.52901	2.1792	0.0413026	1
838	ENSMUSG00000060441	261.84	370.873	152.807	0.41202	-1.27921	0.0417259	1
839	ENSMUSG00000029373	9418	6368.33	12467.7	1.95776	0.969205	0.0420719	1
840	ENSMUSG00000052270	2505.02	1745.52	3264.52	1.87022	0.903212	0.0421427	1
841	ENSMUSG00000056476	207.275	114.89	299.661	2.60824	1.38308	0.0421762	1
842	ENSMUSG00000040339	2262.59	1575.2	2949.97	1.87276	0.905165	0.0422861	1
843	ENSMUSG00000028133	20.3879	6.04684	34.7289	5.74331	2.52188	0.0423835	1
844	ENSMUSG00000054169	43.7836	16.1249	71.4423	4.43056	2.14749	0.0423869	1
845	ENSMUSG00000024866	10.4342	2.01561	18.8528	9.3534	3.22549	0.0425397	1
846	ENSMUSG00000075286	10.4342	2.01561	18.8528	9.3534	3.22549	0.0425397	1
847	ENSMUSG00000017830	2115.44	1472.41	2758.47	1.87344	0.905692	0.0426783	1
848	ENSMUSG00000033538	1007.95	684.301	1331.6	1.94594	0.960464	0.0428044	1
849	ENSMUSG00000020010	17.8995	5.03903	30.7599	6.10432	2.60983	0.0428663	1
850	ENSMUSG00000037434	859.29	578.481	1140.1	1.97085	0.978819	0.0430646	1
851	ENSMUSG00000103094	27.1408	45.3513	8.93029	0.196914	-2.34437	0.0430662	1
852	ENSMUSG00000037940	253.816	359.787	147.846	0.410926	-1.28305	0.043198	1
853	ENSMUSG00000056145	570.447	372.888	768.005	2.05961	1.04237	0.0432186	1
854	ENSMUSG00000054594	7.55077	14.1093	0.992254	0.0703263	-3.82979	0.0433731	1
855	ENSMUSG00000089998	15.411	4.03123	26.7909	6.64584	2.73245	0.0434539	1
856	ENSMUSG00000042834	4.53513	9.07026	0	0	0	0.0434747	1
857	ENSMUSG00000010476	4.53513	9.07026	0	0	0	0.0434747	1
858	ENSMUSG00000098781	4.53513	9.07026	0	0	0	0.0434747	1
859	ENSMUSG00000030249	4.53513	9.07026	0	0	0	0.0434747	1
860	ENSMUSG00000047330	4.53513	9.07026	0	0	0	0.0434747	1
861	ENSMUSG00000039349	4.53513	9.07026	0	0	0	0.0434747	1
862	ENSMUSG00000094951	4.53513	9.07026	0	0	0	0.0434747	1
863	ENSMUSG00000095285	4.53513	9.07026	0	0	0	0.0434747	1
864	ENSMUSG00000096649	4.53513	9.07026	0	0	0	0.0434747	1
865	ENSMUSG00000038352	1733.33	1203.32	2263.33	1.8809	0.911427	0.0434922	1
866	ENSMUSG00000066861	1252.91	860.667	1645.16	1.91149	0.934699	0.0435943	1
867	ENSMUSG00000102599	12.9226	3.02342	22.8218	7.54836	2.91616	0.0436722	1
868	ENSMUSG00000020395	12.9226	3.02342	22.8218	7.54836	2.91616	0.0436722	1
869	ENSMUSG00000090709	12.9226	3.02342	22.8218	7.54836	2.91616	0.0436722	1
870	ENSMUSG00000017740	180.643	264.045	97.2409	0.368274	-1.44115	0.043673	1
871	ENSMUSG00000022755	54.2411	21.1639	87.3184	4.12581	2.04468	0.0438385	1
872	ENSMUSG00000074578	864.787	583.52	1146.05	1.96403	0.973821	0.0439434	1
873	ENSMUSG00000107075	47.7682	18.1405	77.3958	4.26646	2.09304	0.0441175	1
874	ENSMUSG00000076609	750.408	998.736	502.081	0.502716	-0.992185	0.0442087	1
875	ENSMUSG00000097194	197.306	108.843	285.769	2.62552	1.3926	0.0443039	1
876	ENSMUSG00000026656	5530.71	3843.77	7217.66	1.87775	0.909007	0.0443631	1
877	ENSMUSG00000022272	1143.67	784.073	1503.26	1.91725	0.939039	0.0445443	1
878	ENSMUSG00000031765	1987.61	2588.05	1387.17	0.535992	-0.899718	0.0446135	1
879	ENSMUSG00000035183	121.01	58.4528	183.567	3.14043	1.65096	0.0446221	1
880	ENSMUSG00000029648	70.1794	29.2264	111.132	3.80247	1.92694	0.0446326	1
881	ENSMUSG00000030156	185.337	100.781	269.893	2.67803	1.42117	0.044703	1
882	ENSMUSG00000006800	479.165	309.397	648.934	2.09742	1.06861	0.0447479	1
883	ENSMUSG00000028159	854.817	577.473	1132.16	1.96054	0.971255	0.0448202	1
884	ENSMUSG00000027931	15.086	26.203	3.96902	0.151472	-2.72288	0.044921	1
885	ENSMUSG00000046207	951.603	647.012	1256.19	1.94153	0.957195	0.0449597	1
886	ENSMUSG00000034485	235.769	335.6	135.939	0.405063	-1.30378	0.045027	1
887	ENSMUSG00000005413	14423.7	19332.7	9514.72	0.492156	-1.02281	0.0450513	1
888	ENSMUSG00000032261	1836.77	2392.53	1281	0.535416	-0.901268	0.0451121	1
889	ENSMUSG00000084797	31.8377	11.0859	52.5895	4.74383	2.24605	0.0452728	1
890	ENSMUSG00000027646	340.48	210.632	470.328	2.23294	1.15895	0.0452887	1
891	ENSMUSG00000037568	22.1173	37.2888	6.94578	0.18627	-2.42454	0.0453898	1
892	ENSMUSG00000034028	192.322	105.82	278.823	2.63489	1.39774	0.045416	1
893	ENSMUSG00000028789	86.6216	38.2966	134.947	3.52372	1.8171	0.0458662	1
894	ENSMUSG00000083757	10.0625	18.1405	1.98451	0.109396	-3.19236	0.0460891	1
895	ENSMUSG00000039956	10.0625	18.1405	1.98451	0.109396	-3.19236	0.0460891	1
896	ENSMUSG00000090005	4.46514	0	8.93029	Inf	Inf	0.0463314	1
897	ENSMUSG00000037451	4.46514	0	8.93029	Inf	Inf	0.0463314	1
898	ENSMUSG00000071181	4.46514	0	8.93029	Inf	Inf	0.0463314	1
899	ENSMUSG00000090863	4.46514	0	8.93029	Inf	Inf	0.0463314	1
900	ENSMUSG00000081169	4.46514	0	8.93029	Inf	Inf	0.0463314	1
901	ENSMUSG00000028730	4.46514	0	8.93029	Inf	Inf	0.0463314	1
902	ENSMUSG00000084613	4.46514	0	8.93029	Inf	Inf	0.0463314	1
903	ENSMUSG00000094787	4.46514	0	8.93029	Inf	Inf	0.0463314	1
904	ENSMUSG00000033170	19.8917	6.04684	33.7366	5.57922	2.48006	0.0465614	1
905	ENSMUSG00000016487	1783.12	2319.97	1246.27	0.537193	-0.896488	0.0466131	1
906	ENSMUSG00000038973	7.44968	1.00781	13.8916	13.784	3.78492	0.0466968	1
907	ENSMUSG00000067818	7.44968	1.00781	13.8916	13.784	3.78492	0.0466968	1
908	ENSMUSG00000073415	7.44968	1.00781	13.8916	13.784	3.78492	0.0466968	1
909	ENSMUSG00000024087	149.557	221.717	77.3958	0.349074	-1.51839	0.0467578	1
910	ENSMUSG00000026435	19.6056	33.2576	5.95352	0.179012	-2.48187	0.046812	1
911	ENSMUSG00000021725	1101.79	757.87	1445.71	1.9076	0.931759	0.0470583	1
912	ENSMUSG00000022686	195.818	108.843	282.792	2.59817	1.37749	0.0471398	1
913	ENSMUSG00000021886	1503.91	1048.12	1959.7	1.86973	0.902832	0.0476096	1
914	ENSMUSG00000035107	147.941	76.5933	219.288	2.86302	1.51754	0.0477467	1
915	ENSMUSG00000063564	24.1251	40.3123	7.93803	0.196914	-2.34437	0.047886	1
916	ENSMUSG00000009654	175.62	255.983	95.2564	0.37212	-1.42616	0.0479463	1
917	ENSMUSG00000028420	2321.77	3008.3	1635.23	0.543574	-0.879452	0.0482068	1
918	ENSMUSG00000048148	57.2335	23.1795	91.2874	3.93827	1.97756	0.0483267	1
919	ENSMUSG00000037960	2216.53	2872.25	1560.82	0.543413	-0.87988	0.0484411	1
920	ENSMUSG00000030162	46.7759	18.1405	75.4113	4.15707	2.05557	0.0484913	1
921	ENSMUSG00000023972	46.7759	18.1405	75.4113	4.15707	2.05557	0.0484913	1
922	ENSMUSG00000032135	61.218	25.1952	97.2409	3.85951	1.94842	0.0485039	1
923	ENSMUSG00000040943	1769.34	1241.62	2297.07	1.85006	0.887573	0.0489135	1
924	ENSMUSG00000098041	14.9149	4.03123	25.7986	6.39969	2.678	0.0490134	1
925	ENSMUSG00000060445	14.9149	4.03123	25.7986	6.39969	2.678	0.0490134	1
926	ENSMUSG00000102975	14.9149	4.03123	25.7986	6.39969	2.678	0.0490134	1
927	ENSMUSG00000003541	2915.57	3771.21	2059.92	0.546222	-0.87244	0.0490515	1
928	ENSMUSG00000021536	147.045	217.686	76.4036	0.35098	-1.51054	0.0491368	1
929	ENSMUSG00000021822	366.037	500.88	231.195	0.461578	-1.11535	0.0491841	1
930	ENSMUSG00000028063	2302.2	2980.08	1624.32	0.545059	-0.875517	0.049262	1
931	ENSMUSG00000038235	134.979	68.5308	201.428	2.93923	1.55544	0.0493199	1
932	ENSMUSG00000025289	1137.19	1487.52	786.857	0.528972	-0.918737	0.0493987	1
933	ENSMUSG00000056737	12681.8	16823.3	8540.33	0.507649	-0.978098	0.049737	1
934	ENSMUSG00000056258	9.93809	2.01561	17.8606	8.86111	3.14749	0.049876	1
935	ENSMUSG00000073728	9.93809	2.01561	17.8606	8.86111	3.14749	0.049876	1
936	ENSMUSG00000001473	803.976	1061.22	546.732	0.515192	-0.956818	0.0499063	1
937	ENSMUSG00000019874	30.6526	50.3903	10.9148	0.216605	-2.20686	0.0499634	1
938	ENSMUSG00000052544	12.4265	3.02342	21.8296	7.22017	2.85203	0.0500631	1
939	ENSMUSG00000026494	12.4265	3.02342	21.8296	7.22017	2.85203	0.0500631	1
940	ENSMUSG00000028033	12.4265	3.02342	21.8296	7.22017	2.85203	0.0500631	1
941	ENSMUSG00000095788	120.522	59.4606	181.582	3.05383	1.61062	0.050098	1
942	ENSMUSG00000024397	1424.13	995.713	1852.54	1.86051	0.895702	0.0503452	1
943	ENSMUSG00000030465	444.699	600.653	288.746	0.48072	-1.05673	0.0505522	1
944	ENSMUSG00000030630	74.1718	32.2498	116.094	3.59983	1.84793	0.0505786	1
945	ENSMUSG00000038811	915.742	628.871	1202.61	1.91233	0.935335	0.0510951	1
946	ENSMUSG00000038168	19.3956	6.04684	32.7444	5.41512	2.43699	0.051224	1
947	ENSMUSG00000024501	19.1017	32.2498	5.95352	0.184607	-2.43747	0.0516511	1
948	ENSMUSG00000044701	68.1949	29.2264	107.163	3.66667	1.87447	0.0517141	1
949	ENSMUSG00000040483	1445.6	1013.85	1877.34	1.85169	0.888845	0.0518222	1
950	ENSMUSG00000032334	28.1408	46.3591	9.92254	0.214037	-2.22407	0.051856	1
951	ENSMUSG00000026104	4375.44	3099	5651.88	1.82377	0.866926	0.0520454	1
952	ENSMUSG00000067629	176.612	255.983	97.2409	0.379873	-1.39641	0.0521519	1
953	ENSMUSG00000028860	23.8763	8.06245	39.6902	4.92284	2.29949	0.0525163	1
954	ENSMUSG00000034659	998.363	1306.12	690.609	0.52875	-0.919344	0.0525941	1
955	ENSMUSG00000025236	874.345	600.653	1148.04	1.91132	0.934568	0.0526754	1
956	ENSMUSG00000040829	565.02	376.92	753.121	1.99809	0.998625	0.0529701	1
957	ENSMUSG00000055413	273.657	166.288	381.026	2.29136	1.1962	0.0530629	1
958	ENSMUSG00000076508	7.04687	13.1015	0.992254	0.075736	-3.72288	0.0530911	1
959	ENSMUSG00000003032	462.747	303.35	622.143	2.05091	1.03626	0.0531103	1
960	ENSMUSG00000027074	623.394	419.247	827.54	1.97387	0.981027	0.0531797	1
961	ENSMUSG00000047293	45.7837	18.1405	73.4268	4.04767	2.01709	0.053333	1
962	ENSMUSG00000018899	2349.64	1669.94	3029.35	1.81405	0.859217	0.0534376	1
963	ENSMUSG00000036661	136.483	70.5464	202.42	2.86931	1.52071	0.0534906	1
964	ENSMUSG00000040616	514.135	340.639	687.632	2.01866	1.0134	0.0535377	1
965	ENSMUSG00000087477	39.3107	15.1171	63.5043	4.20082	2.07067	0.0537602	1
966	ENSMUSG00000055044	166.406	90.7026	242.11	2.66927	1.41645	0.0537919	1
967	ENSMUSG00000048807	413.117	558.325	267.909	0.479844	-1.05936	0.0538855	1
968	ENSMUSG00000096883	25.6291	42.3279	8.93029	0.210979	-2.24483	0.0539844	1
969	ENSMUSG00000023927	213.795	123.96	303.63	2.44941	1.29244	0.0544699	1
970	ENSMUSG00000075269	34.83	13.1015	56.5585	4.31695	2.11001	0.0545319	1
971	ENSMUSG00000046186	86.3603	133.03	39.6902	0.298354	-1.7449	0.0546672	1
972	ENSMUSG00000025010	279.649	171.327	387.971	2.26451	1.1792	0.0547786	1
973	ENSMUSG00000039116	220.707	312.42	128.993	0.412883	-1.27619	0.054792	1
974	ENSMUSG00000022639	726.772	957.416	496.127	0.518194	-0.948436	0.0553828	1
975	ENSMUSG00000027676	109.064	53.4137	164.714	3.08374	1.62468	0.0554389	1
976	ENSMUSG00000028028	1553.42	1098.51	2008.32	1.82823	0.870444	0.0554403	1
977	ENSMUSG00000032661	6608.65	4660.1	8557.2	1.83627	0.876779	0.0556036	1
978	ENSMUSG00000035000	83.6448	38.2966	128.993	3.36826	1.752	0.0557671	1
979	ENSMUSG00000072244	113.943	171.327	56.5585	0.33012	-1.59894	0.055814	1
980	ENSMUSG00000052949	514.322	686.316	342.328	0.49879	-1.0035	0.0558291	1
981	ENSMUSG00000085289	45.2875	18.1405	72.4345	3.99297	1.99746	0.0559463	1
982	ENSMUSG00000029299	52.7388	83.6479	21.8296	0.26097	-1.93804	0.0560761	1
983	ENSMUSG00000102324	47.2798	19.1483	75.4113	3.93827	1.97756	0.0563908	1
984	ENSMUSG00000078452	85.8564	132.023	39.6902	0.300632	-1.73393	0.0564757	1
985	ENSMUSG00000022066	36.1722	58.4528	13.8916	0.237654	-2.07306	0.0566685	1
986	ENSMUSG00000028456	51.2644	21.1639	81.3648	3.8445	1.9428	0.0569271	1
987	ENSMUSG00000024558	6.95355	1.00781	12.8993	12.7994	3.678	0.056982	1
988	ENSMUSG00000105601	6.95355	1.00781	12.8993	12.7994	3.678	0.056982	1
989	ENSMUSG00000042246	6.95355	1.00781	12.8993	12.7994	3.678	0.056982	1
990	ENSMUSG00000091423	6.95355	1.00781	12.8993	12.7994	3.678	0.056982	1
991	ENSMUSG00000025165	6.95355	1.00781	12.8993	12.7994	3.678	0.056982	1
992	ENSMUSG00000092713	6.95355	1.00781	12.8993	12.7994	3.678	0.056982	1
993	ENSMUSG00000031728	281.153	173.343	388.964	2.2439	1.16601	0.0570572	1
994	ENSMUSG00000052477	170.903	94.7338	247.071	2.60806	1.38298	0.0571862	1
995	ENSMUSG00000021823	1005.6	701.433	1309.78	1.86728	0.900942	0.0572316	1
996	ENSMUSG00000030283	11.9304	3.02342	20.8373	6.89198	2.78492	0.0575259	1
997	ENSMUSG00000024486	4.03123	8.06245	0	0	0	0.0576393	1
998	ENSMUSG00000088689	4.03123	8.06245	0	0	0	0.0576393	1
999	ENSMUSG00000029309	4.03123	8.06245	0	0	0	0.0576393	1
1000	ENSMUSG00000027684	4.03123	8.06245	0	0	0	0.0576393	1
1001	ENSMUSG00000079550	4.03123	8.06245	0	0	0	0.0576393	1
1002	ENSMUSG00000040284	4.03123	8.06245	0	0	0	0.0576393	1
1003	ENSMUSG00000031760	4.03123	8.06245	0	0	0	0.0576393	1
1004	ENSMUSG00000021186	14.0782	24.1874	3.96902	0.164095	-2.6074	0.0576887	1
1005	ENSMUSG00000070436	58.2584	91.7104	24.8064	0.270486	-1.88638	0.0577364	1
1006	ENSMUSG00000030865	34.3339	13.1015	55.5662	4.24122	2.08448	0.057829	1
1007	ENSMUSG00000022756	95.3839	145.124	45.6437	0.314515	-1.6688	0.0586212	1
1008	ENSMUSG00000014786	188.124	269.084	107.163	0.398252	-1.32825	0.0586519	1
1009	ENSMUSG00000070803	9.44197	2.01561	16.8683	8.36883	3.06503	0.0586878	1
1010	ENSMUSG00000092371	9.44197	2.01561	16.8683	8.36883	3.06503	0.0586878	1
1011	ENSMUSG00000038037	70.195	31.242	109.148	3.49363	1.80473	0.0588287	1
1012	ENSMUSG00000022021	397.062	535.145	258.978	0.48394	-1.0471	0.0590478	1
1013	ENSMUSG00000031652	4625.13	3309.64	5940.63	1.79495	0.843942	0.0590909	1
1014	ENSMUSG00000046949	1033.88	1343.41	724.345	0.539186	-0.891145	0.059121	1
1015	ENSMUSG00000032332	96.8878	147.14	46.6359	0.31695	-1.65767	0.0591326	1
1016	ENSMUSG00000084252	16.4111	5.03903	27.7831	5.51358	2.46299	0.0591792	1
1017	ENSMUSG00000005148	20.8918	7.05464	34.7289	4.92284	2.29949	0.059314	1
1018	ENSMUSG00000028364	67.2897	104.812	29.7676	0.28401	-1.81599	0.0594852	1
1019	ENSMUSG00000026827	1292.02	914.08	1669.96	1.82693	0.869424	0.0594972	1
1020	ENSMUSG00000034220	1144.34	806.245	1482.43	1.83868	0.878671	0.0598586	1
1021	ENSMUSG00000045954	276.672	171.327	382.018	2.22976	1.15689	0.060258	1
1022	ENSMUSG00000023473	365.985	236.835	495.135	2.09064	1.06394	0.0603877	1
1023	ENSMUSG00000037172	298.626	187.452	409.801	2.18616	1.1284	0.060463	1
1024	ENSMUSG00000030659	1059.92	1374.65	745.183	0.54209	-0.883396	0.0606047	1
1025	ENSMUSG00000049493	173.903	97.7572	250.048	2.55785	1.35493	0.0606804	1
1026	ENSMUSG00000030303	139.987	74.5777	205.397	2.75413	1.4616	0.0608352	1
1027	ENSMUSG00000027171	96.3839	146.132	46.6359	0.319136	-1.64776	0.0609576	1
1028	ENSMUSG00000092261	27.3647	10.0781	44.6514	4.43056	2.14749	0.061065	1
1029	ENSMUSG00000032727	392.931	256.991	528.871	2.05794	1.0412	0.0611571	1
1030	ENSMUSG00000034438	42.303	17.1327	67.4733	3.93827	1.97756	0.0611628	1
1031	ENSMUSG00000060487	3.96902	0	7.93803	Inf	Inf	0.0611735	1
1032	ENSMUSG00000090622	3.96902	0	7.93803	Inf	Inf	0.0611735	1
1033	ENSMUSG00000025407	3.96902	0	7.93803	Inf	Inf	0.0611735	1
1034	ENSMUSG00000036585	3.96902	0	7.93803	Inf	Inf	0.0611735	1
1035	ENSMUSG00000040264	3.96902	0	7.93803	Inf	Inf	0.0611735	1
1036	ENSMUSG00000060962	3.96902	0	7.93803	Inf	Inf	0.0611735	1
1037	ENSMUSG00000046272	3.96902	0	7.93803	Inf	Inf	0.0611735	1
1038	ENSMUSG00000089145	3.96902	0	7.93803	Inf	Inf	0.0611735	1
1039	ENSMUSG00000017692	3.96902	0	7.93803	Inf	Inf	0.0611735	1
1040	ENSMUSG00000091438	3.96902	0	7.93803	Inf	Inf	0.0611735	1
1041	ENSMUSG00000000817	3.96902	0	7.93803	Inf	Inf	0.0611735	1
1042	ENSMUSG00000096410	3.96902	0	7.93803	Inf	Inf	0.0611735	1
1043	ENSMUSG00000023828	3.96902	0	7.93803	Inf	Inf	0.0611735	1
1044	ENSMUSG00000093800	3.96902	0	7.93803	Inf	Inf	0.0611735	1
1045	ENSMUSG00000022186	3041.52	3892.15	2190.9	0.562902	-0.829045	0.0612285	1
1046	ENSMUSG00000003070	11.5664	20.1561	2.97676	0.147685	-2.7594	0.061256	1
1047	ENSMUSG00000034684	11.5664	20.1561	2.97676	0.147685	-2.7594	0.061256	1
1048	ENSMUSG00000025433	11.5664	20.1561	2.97676	0.147685	-2.7594	0.061256	1
1049	ENSMUSG00000038555	33.8377	13.1015	54.574	4.16548	2.05848	0.0613493	1
1050	ENSMUSG00000030717	500.205	335.6	664.81	1.98096	0.986202	0.0614521	1
1051	ENSMUSG00000012428	124.529	64.4996	184.559	2.8614	1.51672	0.0615561	1
1052	ENSMUSG00000097536	58.2413	25.1952	91.2874	3.62321	1.85727	0.0615822	1
1053	ENSMUSG00000064337	7212.49	5117.64	9307.34	1.81868	0.862891	0.0616101	1
1054	ENSMUSG00000031503	136.494	200.553	72.4345	0.361173	-1.46924	0.0616376	1
1055	ENSMUSG00000081223	22.8841	8.06245	37.7057	4.6767	2.22549	0.0617546	1
1056	ENSMUSG00000042333	1205.23	853.612	1556.85	1.82383	0.866974	0.061916	1
1057	ENSMUSG00000050147	100.599	49.3825	151.815	3.07426	1.62024	0.0620786	1
1058	ENSMUSG00000035969	1623.04	2085.15	1160.94	0.556764	-0.844862	0.062085	1
1059	ENSMUSG00000105769	59.2584	92.7182	25.7986	0.278248	-1.84556	0.0621113	1
1060	ENSMUSG00000078670	50.2721	21.1639	79.3803	3.75074	1.90717	0.0621599	1
1061	ENSMUSG00000047678	18.4034	6.04684	30.7599	5.08694	2.3468	0.0622728	1
1062	ENSMUSG00000056290	108.576	54.4215	162.73	2.99017	1.58023	0.0624541	1
1063	ENSMUSG00000099757	1154.84	817.331	1492.35	1.82588	0.868594	0.0625591	1
1064	ENSMUSG00000026944	1046.57	737.714	1355.42	1.83732	0.877605	0.0626732	1
1065	ENSMUSG00000024672	8992.02	6329.02	11655	1.84152	0.880896	0.0626861	1
1066	ENSMUSG00000025153	1998.08	1437.13	2559.02	1.78065	0.832401	0.0628192	1
1067	ENSMUSG00000025375	1049.06	739.73	1358.4	1.83634	0.876833	0.0628306	1
1068	ENSMUSG00000068923	512.283	679.262	345.304	0.508353	-0.976098	0.0629237	1
1069	ENSMUSG00000055407	24.6213	40.3123	8.93029	0.221528	-2.17444	0.0630182	1
1070	ENSMUSG00000086866	37.8223	15.1171	60.5275	4.00391	2.00141	0.063175	1
1071	ENSMUSG00000015980	259.266	358.779	159.753	0.445268	-1.16725	0.0633271	1
1072	ENSMUSG00000037321	3497.84	2526.57	4469.11	1.76885	0.822808	0.0634192	1
1073	ENSMUSG00000019970	4059.16	5189.2	2929.13	0.564468	-0.825037	0.0635922	1
1074	ENSMUSG00000006576	24.8763	9.07026	40.6824	4.48525	2.16519	0.0638167	1
1075	ENSMUSG00000070034	2605.3	1882.58	3328.02	1.7678	0.821951	0.0638517	1
1076	ENSMUSG00000094694	9.05471	16.1249	1.98451	0.123071	-3.02244	0.064404	1
1077	ENSMUSG00000020331	47.2114	74.5777	19.8451	0.2661	-1.90996	0.0645103	1
1078	ENSMUSG00000000957	6740.33	4815.3	8665.35	1.79955	0.847633	0.0645779	1
1079	ENSMUSG00000026170	1002.67	707.48	1297.87	1.83449	0.875383	0.0646399	1
1080	ENSMUSG00000023951	1954.18	2499.36	1409	0.563745	-0.826886	0.0648334	1
1081	ENSMUSG00000079507	33.3416	13.1015	53.5817	4.08974	2.03201	0.0651097	1
1082	ENSMUSG00000048191	88.1411	42.3279	133.954	3.16468	1.66206	0.0651721	1
1083	ENSMUSG00000037606	74.1873	34.2654	114.109	3.33016	1.73559	0.0652384	1
1084	ENSMUSG00000029561	8197.75	5818.07	10577.4	1.81803	0.862377	0.0653329	1
1085	ENSMUSG00000063531	6.54297	12.0937	0.992254	0.0820473	-3.6074	0.0654289	1
1086	ENSMUSG00000036218	6.54297	12.0937	0.992254	0.0820473	-3.6074	0.0654289	1
1087	ENSMUSG00000103013	6.54297	12.0937	0.992254	0.0820473	-3.6074	0.0654289	1
1088	ENSMUSG00000020583	6.54297	12.0937	0.992254	0.0820473	-3.6074	0.0654289	1
1089	ENSMUSG00000095981	6.54297	12.0937	0.992254	0.0820473	-3.6074	0.0654289	1
1090	ENSMUSG00000090103	26.8686	10.0781	43.6592	4.3321	2.11507	0.0655482	1
1091	ENSMUSG00000061577	26.8686	10.0781	43.6592	4.3321	2.11507	0.0655482	1
1092	ENSMUSG00000104985	15.9149	5.03903	26.7909	5.31667	2.41052	0.0661498	1
1093	ENSMUSG00000025938	15.9149	5.03903	26.7909	5.31667	2.41052	0.0661498	1
1094	ENSMUSG00000044408	2804.91	3575.7	2034.12	0.568874	-0.813819	0.0662016	1
1095	ENSMUSG00000050473	120.049	62.484	177.613	2.84254	1.50718	0.0662533	1
1096	ENSMUSG00000049791	11.4343	3.02342	19.8451	6.56379	2.71453	0.0662662	1
1097	ENSMUSG00000021662	11.4343	3.02342	19.8451	6.56379	2.71453	0.0662662	1
1098	ENSMUSG00000024034	11.4343	3.02342	19.8451	6.56379	2.71453	0.0662662	1
1099	ENSMUSG00000022607	385.511	517.005	254.017	0.491324	-1.02525	0.0664041	1
1100	ENSMUSG00000095115	3485.84	4443.42	2528.26	0.568991	-0.813523	0.0664053	1
1101	ENSMUSG00000028019	188.88	109.851	267.909	2.43884	1.28619	0.0665155	1
1102	ENSMUSG00000073125	94.8722	143.109	46.6359	0.325878	-1.6176	0.066763	1
1103	ENSMUSG00000032577	2548.98	1849.32	3248.64	1.75666	0.812837	0.0669288	1
1104	ENSMUSG00000059895	409.42	272.108	546.732	2.00925	1.00666	0.0673154	1
1105	ENSMUSG00000029605	348.046	226.756	469.336	2.06978	1.04948	0.0675465	1
1106	ENSMUSG00000102055	155.46	86.6713	224.249	2.58735	1.37148	0.0677555	1
1107	ENSMUSG00000041324	80.6681	38.2966	123.04	3.2128	1.68383	0.0677595	1
1108	ENSMUSG00000027952	399.443	265.053	533.833	2.01406	1.01011	0.0680234	1
1109	ENSMUSG00000102715	15.5821	26.203	4.96127	0.18934	-2.40095	0.0682015	1
1110	ENSMUSG00000022146	15.5821	26.203	4.96127	0.18934	-2.40095	0.0682015	1
1111	ENSMUSG00000028439	1303.83	1672.96	934.703	0.558713	-0.839821	0.0683371	1
1112	ENSMUSG00000029819	604.945	793.144	416.747	0.525437	-0.928411	0.0683747	1
1113	ENSMUSG00000044948	553.625	378.935	728.314	1.922	0.94261	0.0684613	1
1114	ENSMUSG00000104713	542.648	370.873	714.423	1.92633	0.945854	0.0685034	1
1115	ENSMUSG00000036067	1882.9	1363.56	2402.25	1.76174	0.817004	0.0685862	1
1116	ENSMUSG00000032724	134.514	72.5621	196.466	2.70756	1.43699	0.0687284	1
1117	ENSMUSG00000056758	94.3683	142.101	46.6359	0.328189	-1.6074	0.0688135	1
1118	ENSMUSG00000030165	24.3802	9.07026	39.6902	4.37586	2.12957	0.0688938	1
1119	ENSMUSG00000039081	290.314	396.068	184.559	0.465979	-1.10166	0.0689902	1
1120	ENSMUSG00000088211	8.94584	2.01561	15.8761	7.87655	2.97756	0.0693208	1
1121	ENSMUSG00000050919	8.94584	2.01561	15.8761	7.87655	2.97756	0.0693208	1
1122	ENSMUSG00000087442	8.94584	2.01561	15.8761	7.87655	2.97756	0.0693208	1
1123	ENSMUSG00000026509	3170.6	4031.23	2309.97	0.573019	-0.803346	0.0696067	1
1124	ENSMUSG00000040111	2636.49	3352.97	1920.01	0.57263	-0.804325	0.0696193	1
1125	ENSMUSG00000038527	226.803	138.069	315.537	2.28535	1.19241	0.0696711	1
1126	ENSMUSG00000106261	6.45743	1.00781	11.907	11.8148	3.56253	0.0699952	1
1127	ENSMUSG00000100287	6.45743	1.00781	11.907	11.8148	3.56253	0.0699952	1
1128	ENSMUSG00000080731	6.45743	1.00781	11.907	11.8148	3.56253	0.0699952	1
1129	ENSMUSG00000027379	838.899	1086.42	591.383	0.544344	-0.87741	0.0701481	1
1130	ENSMUSG00000014602	26.3725	10.0781	42.6669	4.23364	2.0819	0.0704088	1
1131	ENSMUSG00000027358	296.322	403.123	189.521	0.470131	-1.08886	0.0704375	1
1132	ENSMUSG00000028970	844.907	1093.47	596.345	0.545369	-0.874695	0.0707373	1
1133	ENSMUSG00000087052	11.0625	19.1483	2.97676	0.155458	-2.6854	0.0709232	1
1134	ENSMUSG00000051379	48.7837	21.1639	76.4036	3.61008	1.85203	0.0709867	1
1135	ENSMUSG00000058624	6648.4	4796.15	8500.64	1.77239	0.825695	0.0713629	1
1136	ENSMUSG00000054404	8827.07	6298.79	11355.4	1.80278	0.850226	0.0716043	1
1137	ENSMUSG00000097879	58.249	26.203	90.2951	3.44599	1.78492	0.0716589	1
1138	ENSMUSG00000025574	747.71	970.518	524.902	0.540848	-0.886705	0.0717751	1
1139	ENSMUSG00000050103	221.668	308.389	134.947	0.437586	-1.19236	0.0717946	1
1140	ENSMUSG00000031246	8066.03	10351.2	5780.87	0.558475	-0.840436	0.07186	1
1141	ENSMUSG00000041936	1181.87	848.573	1515.17	1.78555	0.836371	0.0721198	1
1142	ENSMUSG00000030159	302.154	194.507	409.801	2.10687	1.0751	0.0723363	1
1143	ENSMUSG00000057762	141.99	205.593	78.3881	0.381279	-1.39108	0.0724034	1
1144	ENSMUSG00000028207	1589.85	2026.7	1153	0.568905	-0.81374	0.0726121	1
1145	ENSMUSG00000060568	21.6056	35.2732	7.93803	0.225044	-2.15172	0.0728218	1
1146	ENSMUSG00000090394	173.926	100.781	247.071	2.45157	1.29371	0.0728375	1
1147	ENSMUSG00000028524	21.8918	8.06245	35.7211	4.43056	2.14749	0.0729071	1
1148	ENSMUSG00000039611	21.8918	8.06245	35.7211	4.43056	2.14749	0.0729071	1
1149	ENSMUSG00000059639	21.8918	8.06245	35.7211	4.43056	2.14749	0.0729071	1
1150	ENSMUSG00000036106	32.3493	13.1015	51.5972	3.93827	1.97756	0.0734264	1
1151	ENSMUSG00000051339	170.053	241.874	98.2332	0.406134	-1.29997	0.0736465	1
1152	ENSMUSG00000042190	2220.28	1622.57	2818	1.73675	0.796393	0.0736716	1
1153	ENSMUSG00000055994	313.635	203.577	423.692	2.08124	1.05744	0.0738071	1
1154	ENSMUSG00000022637	1555.27	1981.35	1129.19	0.569908	-0.8112	0.0739503	1
1155	ENSMUSG00000024381	2054.25	2608.2	1500.29	0.575219	-0.797816	0.0740371	1
1156	ENSMUSG00000017737	3867.95	4904.99	2830.9	0.577147	-0.79299	0.0740554	1
1157	ENSMUSG00000055629	15.4188	5.03903	25.7986	5.11975	2.35607	0.0740878	1
1158	ENSMUSG00000029072	15.4188	5.03903	25.7986	5.11975	2.35607	0.0740878	1
1159	ENSMUSG00000097729	238.788	148.148	329.428	2.22365	1.15293	0.0741365	1
1160	ENSMUSG00000054263	664.426	464.599	864.253	1.86021	0.895469	0.0741579	1
1161	ENSMUSG00000041707	934.058	1202.31	665.802	0.553768	-0.852646	0.0742329	1
1162	ENSMUSG00000031144	29.637	47.3669	11.907	0.251379	-1.99206	0.0755796	1
1163	ENSMUSG00000072596	29.637	47.3669	11.907	0.251379	-1.99206	0.0755796	1
1164	ENSMUSG00000028763	62.2585	95.7416	28.7754	0.300552	-1.73431	0.0755873	1
1165	ENSMUSG00000015568	20486.3	27162.4	13810.2	0.508431	-0.975877	0.0756115	1
1166	ENSMUSG00000042817	119.064	63.4918	174.637	2.75054	1.45971	0.075633	1
1167	ENSMUSG00000047181	134.026	73.5699	194.482	2.6435	1.40245	0.0757421	1
1168	ENSMUSG00000049999	164.453	94.7338	234.172	2.47189	1.30562	0.0758222	1
1169	ENSMUSG00000087178	35.6605	56.4372	14.8838	0.263724	-1.9229	0.0758991	1
1170	ENSMUSG00000026639	17.4111	6.04684	28.7754	4.75875	2.25058	0.0761759	1
1171	ENSMUSG00000066363	17.4111	6.04684	28.7754	4.75875	2.25058	0.0761759	1
1172	ENSMUSG00000004359	108.095	56.4372	159.753	2.83063	1.50112	0.0764706	1
1173	ENSMUSG00000048916	10.9381	3.02342	18.8528	6.2356	2.64053	0.0765347	1
1174	ENSMUSG00000070287	10.9381	3.02342	18.8528	6.2356	2.64053	0.0765347	1
1175	ENSMUSG00000030098	8.5508	15.1171	1.98451	0.131276	-2.92933	0.0766025	1
1176	ENSMUSG00000043079	15.0782	25.1952	4.96127	0.196914	-2.34437	0.0766652	1
1177	ENSMUSG00000076532	15.0782	25.1952	4.96127	0.196914	-2.34437	0.0766652	1
1178	ENSMUSG00000079186	15.0782	25.1952	4.96127	0.196914	-2.34437	0.0766652	1
1179	ENSMUSG00000002963	1259.76	912.065	1607.45	1.76243	0.817567	0.07683	1
1180	ENSMUSG00000073418	166.949	96.7494	237.149	2.45116	1.29347	0.0769713	1
1181	ENSMUSG00000039013	49.7838	22.1717	77.3958	3.49074	1.80353	0.0771128	1
1182	ENSMUSG00000020023	861.051	613.754	1108.35	1.80585	0.852678	0.077292	1
1183	ENSMUSG00000025422	229.315	142.101	316.529	2.2275	1.15542	0.0774556	1
1184	ENSMUSG00000039886	646.481	839.503	453.46	0.540153	-0.888559	0.0776495	1
1185	ENSMUSG00000006344	103.11	53.4137	152.807	2.86082	1.51643	0.0777153	1
1186	ENSMUSG00000050248	3.52732	7.05464	0	0	0	0.077759	1
1187	ENSMUSG00000025141	3.52732	7.05464	0	0	0	0.077759	1
1188	ENSMUSG00000040797	3.52732	7.05464	0	0	0	0.077759	1
1189	ENSMUSG00000076674	3.52732	7.05464	0	0	0	0.077759	1
1190	ENSMUSG00000022494	3.52732	7.05464	0	0	0	0.077759	1
1191	ENSMUSG00000097757	3.52732	7.05464	0	0	0	0.077759	1
1192	ENSMUSG00000031734	3.52732	7.05464	0	0	0	0.077759	1
1193	ENSMUSG00000019734	95.1335	48.3747	141.892	2.93319	1.55247	0.077799	1
1194	ENSMUSG00000060429	124.553	67.523	181.582	2.68919	1.42717	0.0778023	1
1195	ENSMUSG00000030342	3327.73	4206.58	2448.88	0.582155	-0.780525	0.0778983	1
1196	ENSMUSG00000044452	45.7992	20.1561	71.4423	3.54445	1.82556	0.0780224	1
1197	ENSMUSG00000015961	2304.18	2914.58	1693.78	0.58114	-0.783041	0.0782014	1
1198	ENSMUSG00000032067	433.909	295.287	572.531	1.93889	0.955234	0.0782285	1
1199	ENSMUSG00000022836	250.773	158.226	343.32	2.16981	1.11757	0.0783556	1
1200	ENSMUSG00000021643	43.1879	67.523	18.8528	0.279206	-1.8406	0.0784921	1
1201	ENSMUSG00000029217	1307.24	1664.9	949.587	0.570358	-0.81006	0.0785109	1
1202	ENSMUSG00000049723	2813.18	3554.53	2071.83	0.582869	-0.778757	0.0785966	1
1203	ENSMUSG00000031383	19.0939	31.242	6.94578	0.222322	-2.16928	0.0787101	1
1204	ENSMUSG00000059743	650.976	457.544	844.408	1.84552	0.88403	0.0788433	1
1205	ENSMUSG00000090307	545.687	378.935	712.438	1.88011	0.910814	0.0789249	1
1206	ENSMUSG00000020493	582.851	758.878	406.824	0.536086	-0.899463	0.0791747	1
1207	ENSMUSG00000090222	205.369	124.968	285.769	2.28674	1.19329	0.0791754	1
1208	ENSMUSG00000032786	2927.93	2158.72	3697.14	1.71265	0.776232	0.0794733	1
1209	ENSMUSG00000040663	133.034	73.5699	192.497	2.61652	1.38765	0.0795002	1
1210	ENSMUSG00000000489	213.353	131.015	295.692	2.25693	1.17436	0.079968	1
1211	ENSMUSG00000026880	9331.06	11947.5	6714.58	0.562005	-0.831344	0.0801331	1
1212	ENSMUSG00000039145	2275.09	2874.26	1675.92	0.583077	-0.778242	0.0801466	1
1213	ENSMUSG00000002059	332.865	445.45	220.28	0.494512	-1.01592	0.0802928	1
1214	ENSMUSG00000031586	642.962	833.456	452.468	0.542882	-0.881291	0.080339	1
1215	ENSMUSG00000032091	56.7607	26.203	87.3184	3.33238	1.73655	0.0806519	1
1216	ENSMUSG00000022468	12.9304	4.03123	21.8296	5.41512	2.43699	0.0807431	1
1217	ENSMUSG00000022220	12.9304	4.03123	21.8296	5.41512	2.43699	0.0807431	1
1218	ENSMUSG00000031871	29.1331	46.3591	11.907	0.256844	-1.96104	0.0807534	1
1219	ENSMUSG00000031808	3081.17	3887.11	2275.24	0.585329	-0.77268	0.0807967	1
1220	ENSMUSG00000032218	807.774	1039.05	576.5	0.554834	-0.849871	0.0808408	1
1221	ENSMUSG00000034993	7827.95	9974.26	5681.65	0.569631	-0.811901	0.0809188	1
1222	ENSMUSG00000007872	71.786	108.843	34.7289	0.319073	-1.64804	0.0811982	1
1223	ENSMUSG00000029206	6.03906	11.0859	0.992254	0.0895062	-3.48187	0.0812396	1
1224	ENSMUSG00000095200	6.03906	11.0859	0.992254	0.0895062	-3.48187	0.0812396	1
1225	ENSMUSG00000032841	128.049	70.5464	185.552	2.6302	1.39517	0.0816931	1
1226	ENSMUSG00000037706	1468.01	1861.42	1074.61	0.577308	-0.792588	0.0820676	1
1227	ENSMUSG00000094685	27.3725	11.0859	43.6592	3.93827	1.97756	0.082109	1
1228	ENSMUSG00000105345	3.47289	0	6.94578	Inf	Inf	0.0821605	1
1229	ENSMUSG00000095524	3.47289	0	6.94578	Inf	Inf	0.0821605	1
1230	ENSMUSG00000092021	3.47289	0	6.94578	Inf	Inf	0.0821605	1
1231	ENSMUSG00000041548	3.47289	0	6.94578	Inf	Inf	0.0821605	1
1232	ENSMUSG00000083353	3.47289	0	6.94578	Inf	Inf	0.0821605	1
1233	ENSMUSG00000095836	3.47289	0	6.94578	Inf	Inf	0.0821605	1
1234	ENSMUSG00000054083	3.47289	0	6.94578	Inf	Inf	0.0821605	1
1235	ENSMUSG00000058357	3.47289	0	6.94578	Inf	Inf	0.0821605	1
1236	ENSMUSG00000084562	3.47289	0	6.94578	Inf	Inf	0.0821605	1
1237	ENSMUSG00000079699	3.47289	0	6.94578	Inf	Inf	0.0821605	1
1238	ENSMUSG00000099655	3.47289	0	6.94578	Inf	Inf	0.0821605	1
1239	ENSMUSG00000089972	3.47289	0	6.94578	Inf	Inf	0.0821605	1
1240	ENSMUSG00000094027	3.47289	0	6.94578	Inf	Inf	0.0821605	1
1241	ENSMUSG00000078180	3.47289	0	6.94578	Inf	Inf	0.0821605	1
1242	ENSMUSG00000028546	3.47289	0	6.94578	Inf	Inf	0.0821605	1
1243	ENSMUSG00000048186	3.47289	0	6.94578	Inf	Inf	0.0821605	1
1244	ENSMUSG00000086040	3.47289	0	6.94578	Inf	Inf	0.0821605	1
1245	ENSMUSG00000043932	3.47289	0	6.94578	Inf	Inf	0.0821605	1
1246	ENSMUSG00000100811	3.47289	0	6.94578	Inf	Inf	0.0821605	1
1247	ENSMUSG00000101574	3.47289	0	6.94578	Inf	Inf	0.0821605	1
1248	ENSMUSG00000090305	3.47289	0	6.94578	Inf	Inf	0.0821605	1
1249	ENSMUSG00000102112	3.47289	0	6.94578	Inf	Inf	0.0821605	1
1250	ENSMUSG00000046747	3.47289	0	6.94578	Inf	Inf	0.0821605	1
1251	ENSMUSG00000022818	3.47289	0	6.94578	Inf	Inf	0.0821605	1
1252	ENSMUSG00000088183	3.47289	0	6.94578	Inf	Inf	0.0821605	1
1253	ENSMUSG00000029409	8.44971	2.01561	14.8838	7.38426	2.88445	0.0822154	1
1254	ENSMUSG00000083849	8.44971	2.01561	14.8838	7.38426	2.88445	0.0822154	1
1255	ENSMUSG00000046814	8.44971	2.01561	14.8838	7.38426	2.88445	0.0822154	1
1256	ENSMUSG00000070643	8.44971	2.01561	14.8838	7.38426	2.88445	0.0822154	1
1257	ENSMUSG00000020230	436.055	573.442	298.668	0.520835	-0.941102	0.0822992	1
1258	ENSMUSG00000097487	55.7311	85.6635	25.7986	0.301162	-1.73139	0.0823721	1
1259	ENSMUSG00000018986	498.794	345.678	651.911	1.88589	0.915248	0.0824097	1
1260	ENSMUSG00000038059	599.595	421.263	777.927	1.84665	0.884914	0.082626	1
1261	ENSMUSG00000015533	74.2029	36.281	112.125	3.09045	1.62782	0.082687	1
1262	ENSMUSG00000042351	150.995	86.6713	215.319	2.48432	1.31285	0.08294	1
1263	ENSMUSG00000030340	31.3571	13.1015	49.6127	3.7868	1.92098	0.0829468	1
1264	ENSMUSG00000031445	95.6374	49.3825	141.892	2.87333	1.52272	0.082952	1
1265	ENSMUSG00000041343	14.9227	5.03903	24.8064	4.92284	2.29949	0.0831087	1
1266	ENSMUSG00000044288	14.9227	5.03903	24.8064	4.92284	2.29949	0.0831087	1
1267	ENSMUSG00000014543	33.3494	14.1093	52.5895	3.72729	1.89813	0.0831243	1
1268	ENSMUSG00000069515	163.022	230.788	95.2564	0.412745	-1.27668	0.0831847	1
1269	ENSMUSG00000026837	133.537	74.5777	192.497	2.58117	1.36802	0.0833097	1
1270	ENSMUSG00000079484	84.1721	42.3279	126.016	2.97715	1.57393	0.0834593	1
1271	ENSMUSG00000000058	1183.97	1505.66	862.269	0.572684	-0.804189	0.083562	1
1272	ENSMUSG00000053604	519.26	361.802	676.717	1.87041	0.903351	0.0841083	1
1273	ENSMUSG00000089788	626.549	442.427	810.672	1.83233	0.873678	0.0842687	1
1274	ENSMUSG00000021087	16.915	6.04684	27.7831	4.59465	2.19996	0.0844561	1
1275	ENSMUSG00000030468	93.6451	48.3747	138.916	2.87166	1.52188	0.0848929	1
1276	ENSMUSG00000022270	1432.92	1814.05	1051.79	0.579801	-0.78637	0.0850685	1
1277	ENSMUSG00000022489	1011.81	733.683	1289.93	1.75816	0.814064	0.0851135	1
1278	ENSMUSG00000014329	12.5665	21.1639	3.96902	0.187537	-2.41475	0.0851686	1
1279	ENSMUSG00000060244	44.807	20.1561	69.4578	3.44599	1.78492	0.0855794	1
1280	ENSMUSG00000062070	3229.37	4061.46	2397.29	0.590252	-0.760596	0.0856406	1
1281	ENSMUSG00000025950	10769.7	13794.9	7744.54	0.561408	-0.832878	0.0856596	1
1282	ENSMUSG00000056116	2531.35	1878.55	3184.14	1.695	0.761285	0.0859765	1
1283	ENSMUSG00000031133	5509.06	6952.86	4065.26	0.58469	-0.774256	0.086022	1
1284	ENSMUSG00000044349	65.7625	99.7728	31.7521	0.318244	-1.65179	0.0862335	1
1285	ENSMUSG00000098428	14.5743	24.1874	4.96127	0.205118	-2.28547	0.0863117	1
1286	ENSMUSG00000037936	2596.22	1927.93	3264.52	1.69327	0.759814	0.0864199	1
1287	ENSMUSG00000064704	5.9613	1.00781	10.9148	10.8302	3.43699	0.0866115	1
1288	ENSMUSG00000037625	5.9613	1.00781	10.9148	10.8302	3.43699	0.0866115	1
1289	ENSMUSG00000100880	5.9613	1.00781	10.9148	10.8302	3.43699	0.0866115	1
1290	ENSMUSG00000046593	5.9613	1.00781	10.9148	10.8302	3.43699	0.0866115	1
1291	ENSMUSG00000006386	5.9613	1.00781	10.9148	10.8302	3.43699	0.0866115	1
1292	ENSMUSG00000032021	5.9613	1.00781	10.9148	10.8302	3.43699	0.0866115	1
1293	ENSMUSG00000033849	5.9613	1.00781	10.9148	10.8302	3.43699	0.0866115	1
1294	ENSMUSG00000103706	5.9613	1.00781	10.9148	10.8302	3.43699	0.0866115	1
1295	ENSMUSG00000039531	910.014	658.098	1161.93	1.76559	0.820149	0.0868458	1
1296	ENSMUSG00000034416	114.904	167.296	62.512	0.373661	-1.4202	0.0869434	1
1297	ENSMUSG00000038213	561.687	395.06	728.314	1.84355	0.882489	0.0869437	1
1298	ENSMUSG00000033486	22.8918	9.07026	36.7134	4.04767	2.01709	0.0871263	1
1299	ENSMUSG00000054364	2400.73	3018.38	1783.08	0.590741	-0.759403	0.0871418	1
1300	ENSMUSG00000026389	782.192	1002.77	561.616	0.560066	-0.836331	0.0871486	1
1301	ENSMUSG00000028480	423.459	291.256	555.662	1.90781	0.93192	0.0873931	1
1302	ENSMUSG00000021123	86.6683	44.3435	128.993	2.90895	1.5405	0.0875928	1
1303	ENSMUSG00000095351	24.8841	10.0781	39.6902	3.93827	1.97756	0.0876368	1
1304	ENSMUSG00000048332	36.8378	16.1249	57.5507	3.56906	1.83554	0.0876468	1
1305	ENSMUSG00000096967	36.8378	16.1249	57.5507	3.56906	1.83554	0.0876468	1
1306	ENSMUSG00000034738	275.739	371.881	179.598	0.482945	-1.05007	0.0877307	1
1307	ENSMUSG00000027580	5218.31	3863.93	6572.69	1.70104	0.766415	0.088132	1
1308	ENSMUSG00000020841	5705.4	7193.72	4217.08	0.586217	-0.770494	0.0882936	1
1309	ENSMUSG00000032679	168.526	236.835	100.218	0.423155	-1.24074	0.0883157	1
1310	ENSMUSG00000090030	10.442	3.02342	17.8606	5.90741	2.56253	0.088638	1
1311	ENSMUSG00000032289	10.442	3.02342	17.8606	5.90741	2.56253	0.088638	1
1312	ENSMUSG00000103739	10.442	3.02342	17.8606	5.90741	2.56253	0.088638	1
1313	ENSMUSG00000022528	10.442	3.02342	17.8606	5.90741	2.56253	0.088638	1
1314	ENSMUSG00000090399	247.684	336.607	158.761	0.471649	-1.08421	0.0887072	1
1315	ENSMUSG00000027692	164.972	97.7572	232.187	2.37514	1.24801	0.0888999	1
1316	ENSMUSG00000049502	4218.97	3138.31	5299.63	1.68869	0.755904	0.0892868	1
1317	ENSMUSG00000025330	580.161	410.177	750.144	1.82883	0.87092	0.0893069	1
1318	ENSMUSG00000027993	49.2037	75.5855	22.8218	0.301934	-1.72769	0.0899947	1
1319	ENSMUSG00000004558	49.2037	75.5855	22.8218	0.301934	-1.72769	0.0899947	1
1320	ENSMUSG00000029223	125.928	181.405	70.45	0.388357	-1.36454	0.090013	1
1321	ENSMUSG00000037280	2224.85	2792.63	1657.06	0.59337	-0.752996	0.0905691	1
1322	ENSMUSG00000071192	47.1958	72.5621	21.8296	0.30084	-1.73293	0.0913951	1
1323	ENSMUSG00000009681	212.377	133.03	291.723	2.1929	1.13284	0.0914531	1
1324	ENSMUSG00000086706	8.0469	14.1093	1.98451	0.140653	-2.82979	0.0915212	1
1325	ENSMUSG00000096140	220.125	301.334	138.916	0.461002	-1.11716	0.0918909	1
1326	ENSMUSG00000082093	12.4343	4.03123	20.8373	5.16898	2.36988	0.091911	1
1327	ENSMUSG00000079014	12.4343	4.03123	20.8373	5.16898	2.36988	0.091911	1
1328	ENSMUSG00000017713	84.1798	43.3357	125.024	2.88501	1.52858	0.0923102	1
1329	ENSMUSG00000046006	183.438	111.867	255.009	2.27959	1.18877	0.0924323	1
1330	ENSMUSG00000082292	704.939	506.927	902.951	1.78123	0.832871	0.093402	1
1331	ENSMUSG00000039814	51.2877	24.1874	78.3881	3.24087	1.69638	0.0934224	1
1332	ENSMUSG00000015850	200.903	124.968	276.839	2.21528	1.14749	0.0935219	1
1333	ENSMUSG00000046323	24.1096	38.2966	9.92254	0.259097	-1.94844	0.093625	1
1334	ENSMUSG00000029484	4092.92	5126.71	3059.12	0.596702	-0.744917	0.093649	1
1335	ENSMUSG00000032839	16.4188	6.04684	26.7909	4.43056	2.14749	0.0937925	1
1336	ENSMUSG00000031788	369.898	486.77	253.025	0.519803	-0.943963	0.0940061	1
1337	ENSMUSG00000030748	5471.95	4072.55	6871.36	1.68724	0.754665	0.0940272	1
1338	ENSMUSG00000046101	20.4034	8.06245	32.7444	4.06134	2.02196	0.0942651	1
1339	ENSMUSG00000036172	26.3803	11.0859	41.6747	3.75926	1.91045	0.09433	1
1340	ENSMUSG00000027009	5847.16	4346.67	7347.64	1.69041	0.757371	0.0943635	1
1341	ENSMUSG00000079110	22.3957	9.07026	35.7211	3.93827	1.97756	0.0943869	1
1342	ENSMUSG00000102425	24.388	10.0781	38.6979	3.83982	1.94104	0.0944098	1
1343	ENSMUSG00000026688	154.487	217.686	91.2874	0.419353	-1.25376	0.0946461	1
1344	ENSMUSG00000091649	1079.24	793.144	1365.34	1.72143	0.783608	0.0948809	1
1345	ENSMUSG00000024989	481.599	624.84	338.359	0.541512	-0.884933	0.0950695	1
1346	ENSMUSG00000023206	360.101	245.905	474.297	1.92879	0.947692	0.0951085	1
1347	ENSMUSG00000002910	315.185	211.639	418.731	1.97851	0.984417	0.0951278	1
1348	ENSMUSG00000031255	91.6606	48.3747	134.947	2.78961	1.48006	0.0953194	1
1349	ENSMUSG00000097026	73.7145	37.2888	110.14	2.9537	1.56253	0.0956081	1
1350	ENSMUSG00000040724	10.0547	17.1327	2.97676	0.173747	-2.52494	0.0959021	1
1351	ENSMUSG00000060512	47.3031	22.1717	72.4345	3.26698	1.70796	0.0959614	1
1352	ENSMUSG00000022371	16.0782	26.203	5.95352	0.227208	-2.13791	0.0964518	1
1353	ENSMUSG00000025494	80.1953	41.3201	119.07	2.88166	1.5269	0.0965138	1
1354	ENSMUSG00000035781	1378.2	1022.92	1733.47	1.69462	0.760963	0.0966068	1
1355	ENSMUSG00000093861	31.637	49.3825	13.8916	0.281305	-1.82979	0.0966221	1
1356	ENSMUSG00000020844	173.965	105.82	242.11	2.28795	1.19405	0.0970149	1
1357	ENSMUSG00000015316	99.1414	53.4137	144.869	2.71221	1.43947	0.0970515	1
1358	ENSMUSG00000020100	2613.36	1962.2	3264.52	1.6637	0.734398	0.0973123	1
1359	ENSMUSG00000026620	12.0626	20.1561	3.96902	0.196914	-2.34437	0.0973805	1
1360	ENSMUSG00000040033	6484.88	4822.35	8147.4	1.68951	0.756602	0.097405	1
1361	ENSMUSG00000027203	406.521	282.186	530.856	1.88123	0.911675	0.0975613	1
1362	ENSMUSG00000022415	1022.57	1293.02	752.129	0.581686	-0.781688	0.097691	1
1363	ENSMUSG00000090080	7.95358	2.01561	13.8916	6.89198	2.78492	0.0979355	1
1364	ENSMUSG00000016494	279.758	185.436	374.08	2.01729	1.01242	0.0979999	1
1365	ENSMUSG00000018796	2553.49	1918.86	3188.11	1.66146	0.732451	0.0983422	1
1366	ENSMUSG00000026012	1578.34	1178.13	1978.55	1.67941	0.747953	0.0987831	1
1367	ENSMUSG00000031379	158.991	222.725	95.2564	0.427686	-1.22538	0.0988175	1
1368	ENSMUSG00000066510	27.6214	43.3357	11.907	0.274763	-1.86374	0.0988314	1
1369	ENSMUSG00000023353	1550.51	1944.06	1156.97	0.59513	-0.748722	0.0988607	1
1370	ENSMUSG00000002227	1274.91	946.33	1603.48	1.69442	0.760793	0.0990049	1
1371	ENSMUSG00000021868	349.132	238.85	459.414	1.92344	0.943688	0.0993079	1
1372	ENSMUSG00000087150	135.553	78.6089	192.497	2.4488	1.29207	0.0996105	1
1373	ENSMUSG00000037725	351.85	462.583	241.118	0.521242	-0.939975	0.0998641	1
1374	ENSMUSG00000022505	97.3451	142.101	52.5895	0.370086	-1.43407	0.0998884	1
1375	ENSMUSG00000024222	542.772	386.998	698.547	1.80504	0.852032	0.10028	1
1376	ENSMUSG00000032120	931.894	1179.13	684.655	0.580643	-0.784277	0.100341	1
1377	ENSMUSG00000068877	60.2351	90.7026	29.7676	0.328189	-1.6074	0.100396	1
1378	ENSMUSG00000026938	220.109	299.318	140.9	0.470736	-1.08701	0.100813	1
1379	ENSMUSG00000004633	71.2261	36.281	106.171	2.92636	1.5491	0.100908	1
1380	ENSMUSG00000078532	70.2665	104.812	35.7211	0.340812	-1.55295	0.100949	1
1381	ENSMUSG00000038845	455.032	589.567	320.498	0.543616	-0.879339	0.101003	1
1382	ENSMUSG00000023993	307.712	207.608	407.816	1.96436	0.974057	0.101008	1
1383	ENSMUSG00000034908	3873.45	2917.6	4829.3	1.65523	0.727032	0.101178	1
1384	ENSMUSG00000024922	25.8841	11.0859	40.6824	3.66975	1.87568	0.101204	1
1385	ENSMUSG00000076824	25.8841	11.0859	40.6824	3.66975	1.87568	0.101204	1
1386	ENSMUSG00000028266	1682.67	1260.77	2104.57	1.66928	0.739226	0.101255	1
1387	ENSMUSG00000028068	832.713	1056.18	609.244	0.576837	-0.793765	0.101272	1
1388	ENSMUSG00000055865	5.53516	10.0781	0.992254	0.0984568	-3.34437	0.101713	1
1389	ENSMUSG00000035498	5.53516	10.0781	0.992254	0.0984568	-3.34437	0.101713	1
1390	ENSMUSG00000079164	93.6607	50.3903	136.931	2.71741	1.44223	0.101751	1
1391	ENSMUSG00000001630	170.511	236.835	104.187	0.439913	-1.18471	0.101866	1
1392	ENSMUSG00000030083	843.221	617.785	1068.66	1.72982	0.790622	0.102055	1
1393	ENSMUSG00000048440	1024.39	756.863	1291.91	1.70693	0.771408	0.102079	1
1394	ENSMUSG00000036545	21.5979	34.2654	8.93029	0.260621	-1.93997	0.102434	1
1395	ENSMUSG00000037685	2523.6	1903.75	3143.46	1.6512	0.723513	0.10256	1
1396	ENSMUSG00000038540	142.951	201.561	84.3416	0.418441	-1.2569	0.102645	1
1397	ENSMUSG00000000753	57.2723	28.2186	86.3261	3.05919	1.61315	0.102684	1
1398	ENSMUSG00000038354	79.203	41.3201	117.086	2.83364	1.50265	0.102698	1
1399	ENSMUSG00000024975	701.985	509.95	894.021	1.75315	0.809953	0.102881	1
1400	ENSMUSG00000034957	1570.89	1177.12	1964.66	1.66905	0.739023	0.10295	1
1401	ENSMUSG00000090186	9.94587	3.02342	16.8683	5.57922	2.48006	0.102953	1
1402	ENSMUSG00000097157	9.94587	3.02342	16.8683	5.57922	2.48006	0.102953	1
1403	ENSMUSG00000097576	9.94587	3.02342	16.8683	5.57922	2.48006	0.102953	1
1404	ENSMUSG00000050860	42.8224	20.1561	65.4888	3.24907	1.70003	0.103159	1
1405	ENSMUSG00000022636	2838.31	3532.36	2144.26	0.607033	-0.720152	0.103525	1
1406	ENSMUSG00000032018	790.825	578.481	1003.17	1.73414	0.794223	0.103544	1
1407	ENSMUSG00000040855	736.027	935.244	536.809	0.573978	-0.800933	0.104228	1
1408	ENSMUSG00000020695	29.1253	45.3513	12.8993	0.284431	-1.81385	0.10425	1
1409	ENSMUSG00000079071	15.9227	6.04684	25.7986	4.26646	2.09304	0.104338	1
1410	ENSMUSG00000037833	15.9227	6.04684	25.7986	4.26646	2.09304	0.104338	1
1411	ENSMUSG00000050967	333.307	438.396	228.218	0.520576	-0.941819	0.104366	1
1412	ENSMUSG00000042155	62.2569	31.242	93.2719	2.98546	1.57796	0.104401	1
1413	ENSMUSG00000062115	693.009	503.903	882.114	1.75056	0.807818	0.104463	1
1414	ENSMUSG00000021938	406.04	284.201	527.879	1.85741	0.893294	0.104507	1
1415	ENSMUSG00000024968	46.3109	22.1717	70.45	3.17747	1.66788	0.104823	1
1416	ENSMUSG00000085586	46.3109	22.1717	70.45	3.17747	1.66788	0.104823	1
1417	ENSMUSG00000054945	11.9382	4.03123	19.8451	4.92284	2.29949	0.104839	1
1418	ENSMUSG00000077787	11.9382	4.03123	19.8451	4.92284	2.29949	0.104839	1
1419	ENSMUSG00000093930	2312.03	1746.53	2877.54	1.64758	0.720344	0.104856	1
1420	ENSMUSG00000022123	13.9304	5.03903	22.8218	4.52901	2.1792	0.10505	1
1421	ENSMUSG00000020330	841.209	1064.24	618.174	0.580858	-0.783743	0.105132	1
1422	ENSMUSG00000018819	1530.98	1148.9	1913.07	1.66513	0.735634	0.105173	1
1423	ENSMUSG00000066684	386.079	269.084	503.073	1.86957	0.902709	0.105225	1
1424	ENSMUSG00000040841	31.3649	14.1093	48.6205	3.44599	1.78492	0.105328	1
1425	ENSMUSG00000028527	157.479	219.702	95.2564	0.433571	-1.20566	0.105351	1
1426	ENSMUSG00000002228	17.5822	28.2186	6.94578	0.246142	-2.02244	0.105568	1
1427	ENSMUSG00000021062	17.5822	28.2186	6.94578	0.246142	-2.02244	0.105568	1
1428	ENSMUSG00000053332	1247.01	931.213	1562.8	1.67824	0.74695	0.105961	1
1429	ENSMUSG00000070501	38.8379	18.1405	59.5352	3.28189	1.71453	0.106023	1
1430	ENSMUSG00000004665	1828.45	1378.68	2278.22	1.65246	0.724617	0.106362	1
1431	ENSMUSG00000019558	1828.94	2278.65	1379.23	0.605285	-0.724313	0.106493	1
1432	ENSMUSG00000056394	1075.61	1351.47	799.757	0.591769	-0.756894	0.106675	1
1433	ENSMUSG00000032849	870.695	641.973	1099.42	1.71256	0.776156	0.106914	1
1434	ENSMUSG00000024427	3.02342	6.04684	0	0	0	0.107128	1
1435	ENSMUSG00000015653	3.02342	6.04684	0	0	0	0.107128	1
1436	ENSMUSG00000078592	3.02342	6.04684	0	0	0	0.107128	1
1437	ENSMUSG00000096225	3.02342	6.04684	0	0	0	0.107128	1
1438	ENSMUSG00000038570	3.02342	6.04684	0	0	0	0.107128	1
1439	ENSMUSG00000106208	3.02342	6.04684	0	0	0	0.107128	1
1440	ENSMUSG00000086843	3.02342	6.04684	0	0	0	0.107128	1
1441	ENSMUSG00000086652	3.02342	6.04684	0	0	0	0.107128	1
1442	ENSMUSG00000097165	3.02342	6.04684	0	0	0	0.107128	1
1443	ENSMUSG00000072660	3.02342	6.04684	0	0	0	0.107128	1
1444	ENSMUSG00000076676	3.02342	6.04684	0	0	0	0.107128	1
1445	ENSMUSG00000094652	3.02342	6.04684	0	0	0	0.107128	1
1446	ENSMUSG00000058435	3.02342	6.04684	0	0	0	0.107128	1
1447	ENSMUSG00000031766	3.02342	6.04684	0	0	0	0.107128	1
1448	ENSMUSG00000040093	995.969	738.722	1253.22	1.69647	0.762533	0.107189	1
1449	ENSMUSG00000047735	4504.82	3406.39	5603.26	1.64493	0.718024	0.107229	1
1450	ENSMUSG00000027776	81.6992	43.3357	120.063	2.77053	1.47016	0.107432	1
1451	ENSMUSG00000053581	1655.63	2063.99	1247.26	0.604298	-0.726668	0.107491	1
1452	ENSMUSG00000042567	15.5743	25.1952	5.95352	0.236296	-2.08133	0.107687	1
1453	ENSMUSG00000065204	5.46517	1.00781	9.92254	9.84568	3.29949	0.108047	1
1454	ENSMUSG00000100130	5.46517	1.00781	9.92254	9.84568	3.29949	0.108047	1
1455	ENSMUSG00000074628	5.46517	1.00781	9.92254	9.84568	3.29949	0.108047	1
1456	ENSMUSG00000027071	5.46517	1.00781	9.92254	9.84568	3.29949	0.108047	1
1457	ENSMUSG00000018570	5.46517	1.00781	9.92254	9.84568	3.29949	0.108047	1
1458	ENSMUSG00000100183	5.46517	1.00781	9.92254	9.84568	3.29949	0.108047	1
1459	ENSMUSG00000104077	5.46517	1.00781	9.92254	9.84568	3.29949	0.108047	1
1460	ENSMUSG00000092373	5.46517	1.00781	9.92254	9.84568	3.29949	0.108047	1
1461	ENSMUSG00000006411	459.452	326.529	592.376	1.81416	0.8593	0.108234	1
1462	ENSMUSG00000078695	189.038	259.006	119.07	0.459721	-1.12117	0.108281	1
1463	ENSMUSG00000078144	58.2724	29.2264	87.3184	2.98766	1.57901	0.108651	1
1464	ENSMUSG00000075033	106.134	59.4606	152.807	2.56989	1.36171	0.108688	1
1465	ENSMUSG00000053338	181.965	113.882	250.048	2.19567	1.13466	0.10884	1
1466	ENSMUSG00000035064	462.949	329.553	596.345	1.80956	0.855637	0.109175	1
1467	ENSMUSG00000026586	30.6292	47.3669	13.8916	0.293276	-1.76967	0.109276	1
1468	ENSMUSG00000001131	45.1802	68.5308	21.8296	0.318537	-1.65047	0.109573	1
1469	ENSMUSG00000097779	45.8148	22.1717	69.4578	3.13272	1.64741	0.109577	1
1470	ENSMUSG00000025255	7.543	13.1015	1.98451	0.151472	-2.72288	0.109875	1
1471	ENSMUSG00000030208	2647.87	3284.44	2011.3	0.612372	-0.70752	0.109974	1
1472	ENSMUSG00000030559	73.2262	38.2966	108.156	2.82416	1.49782	0.110027	1
1473	ENSMUSG00000071715	4233.92	3211.88	5255.97	1.63642	0.710539	0.110042	1
1474	ENSMUSG00000023960	178.973	111.867	246.079	2.19976	1.13734	0.110043	1
1475	ENSMUSG00000006463	275.789	185.436	366.142	1.97449	0.981478	0.110106	1
1476	ENSMUSG00000041959	2586.26	3207.85	1964.66	0.612455	-0.707324	0.11022	1
1477	ENSMUSG00000034445	554.284	400.099	708.469	1.77073	0.824348	0.110349	1
1478	ENSMUSG00000027882	1747.14	1321.23	2173.04	1.6447	0.717826	0.11059	1
1479	ENSMUSG00000030443	39.6606	60.4684	18.8528	0.31178	-1.6814	0.111057	1
1480	ENSMUSG00000068606	21.4034	9.07026	33.7366	3.71948	1.8951	0.111083	1
1481	ENSMUSG00000034903	21.4034	9.07026	33.7366	3.71948	1.8951	0.111083	1
1482	ENSMUSG00000045671	442.481	570.418	314.545	0.551428	-0.858756	0.111257	1
1483	ENSMUSG00000049687	82.6992	44.3435	121.055	2.72994	1.44887	0.111364	1
1484	ENSMUSG00000017756	1700.17	2114.38	1285.96	0.608198	-0.717386	0.111399	1
1485	ENSMUSG00000073008	21.0939	33.2576	8.93029	0.268519	-1.89691	0.111448	1
1486	ENSMUSG00000005540	11.5587	19.1483	3.96902	0.207278	-2.27036	0.11159	1
1487	ENSMUSG00000024579	133.072	78.6089	187.536	2.38568	1.2544	0.111751	1
1488	ENSMUSG00000009628	30.8687	14.1093	47.6282	3.37566	1.75517	0.111864	1
1489	ENSMUSG00000103907	9.55083	16.1249	2.97676	0.184607	-2.43747	0.112038	1
1490	ENSMUSG00000052861	9.55083	16.1249	2.97676	0.184607	-2.43747	0.112038	1
1491	ENSMUSG00000073557	1728.21	2147.64	1308.78	0.609407	-0.714523	0.112453	1
1492	ENSMUSG00000051354	2.97676	0	5.95352	Inf	Inf	0.112646	1
1493	ENSMUSG00000088857	2.97676	0	5.95352	Inf	Inf	0.112646	1
1494	ENSMUSG00000101801	2.97676	0	5.95352	Inf	Inf	0.112646	1
1495	ENSMUSG00000092384	2.97676	0	5.95352	Inf	Inf	0.112646	1
1496	ENSMUSG00000097271	2.97676	0	5.95352	Inf	Inf	0.112646	1
1497	ENSMUSG00000107374	2.97676	0	5.95352	Inf	Inf	0.112646	1
1498	ENSMUSG00000097035	2.97676	0	5.95352	Inf	Inf	0.112646	1
1499	ENSMUSG00000028179	2.97676	0	5.95352	Inf	Inf	0.112646	1
1500	ENSMUSG00000013928	2.97676	0	5.95352	Inf	Inf	0.112646	1
1501	ENSMUSG00000030792	2.97676	0	5.95352	Inf	Inf	0.112646	1
1502	ENSMUSG00000030470	2.97676	0	5.95352	Inf	Inf	0.112646	1
1503	ENSMUSG00000015134	2.97676	0	5.95352	Inf	Inf	0.112646	1
1504	ENSMUSG00000083892	2.97676	0	5.95352	Inf	Inf	0.112646	1
1505	ENSMUSG00000093346	2.97676	0	5.95352	Inf	Inf	0.112646	1
1506	ENSMUSG00000088108	2.97676	0	5.95352	Inf	Inf	0.112646	1
1507	ENSMUSG00000084403	2.97676	0	5.95352	Inf	Inf	0.112646	1
1508	ENSMUSG00000073682	2.97676	0	5.95352	Inf	Inf	0.112646	1
1509	ENSMUSG00000010066	2.97676	0	5.95352	Inf	Inf	0.112646	1
1510	ENSMUSG00000057933	2.97676	0	5.95352	Inf	Inf	0.112646	1
1511	ENSMUSG00000103926	2.97676	0	5.95352	Inf	Inf	0.112646	1
1512	ENSMUSG00000080152	2.97676	0	5.95352	Inf	Inf	0.112646	1
1513	ENSMUSG00000009356	2.97676	0	5.95352	Inf	Inf	0.112646	1
1514	ENSMUSG00000056445	2.97676	0	5.95352	Inf	Inf	0.112646	1
1515	ENSMUSG00000077431	2.97676	0	5.95352	Inf	Inf	0.112646	1
1516	ENSMUSG00000094006	2.97676	0	5.95352	Inf	Inf	0.112646	1
1517	ENSMUSG00000064563	2.97676	0	5.95352	Inf	Inf	0.112646	1
1518	ENSMUSG00000042268	2.97676	0	5.95352	Inf	Inf	0.112646	1
1519	ENSMUSG00000077202	2.97676	0	5.95352	Inf	Inf	0.112646	1
1520	ENSMUSG00000096992	2.97676	0	5.95352	Inf	Inf	0.112646	1
1521	ENSMUSG00000099767	2.97676	0	5.95352	Inf	Inf	0.112646	1
1522	ENSMUSG00000101995	2.97676	0	5.95352	Inf	Inf	0.112646	1
1523	ENSMUSG00000039851	2.97676	0	5.95352	Inf	Inf	0.112646	1
1524	ENSMUSG00000090957	2.97676	0	5.95352	Inf	Inf	0.112646	1
1525	ENSMUSG00000066170	2.97676	0	5.95352	Inf	Inf	0.112646	1
1526	ENSMUSG00000073394	2.97676	0	5.95352	Inf	Inf	0.112646	1
1527	ENSMUSG00000023935	2.97676	0	5.95352	Inf	Inf	0.112646	1
1528	ENSMUSG00000054675	285.205	376.92	193.49	0.513344	-0.962001	0.11337	1
1529	ENSMUSG00000003992	155.026	94.7338	215.319	2.27289	1.18453	0.113439	1
1530	ENSMUSG00000046916	62.7608	32.2498	93.2719	2.89217	1.53215	0.113804	1
1531	ENSMUSG00000067575	17.4189	7.05464	27.7831	3.93827	1.97756	0.114171	1
1532	ENSMUSG00000062939	256.653	341.646	171.66	0.502449	-0.99295	0.114187	1
1533	ENSMUSG00000023827	360.331	468.63	252.033	0.537807	-0.894839	0.114635	1
1534	ENSMUSG00000036617	224.094	301.334	146.854	0.487345	-1.03699	0.114959	1
1535	ENSMUSG00000104347	56.7156	84.6557	28.7754	0.33991	-1.55677	0.11515	1
1536	ENSMUSG00000001761	48.8071	24.1874	73.4268	3.03575	1.60205	0.115202	1
1537	ENSMUSG00000032690	5519.48	4188.44	6850.52	1.63558	0.7098	0.11524	1
1538	ENSMUSG00000022389	1272.9	1586.29	959.51	0.604878	-0.725285	0.115657	1
1539	ENSMUSG00000058706	968.566	723.605	1213.53	1.67706	0.745932	0.116184	1
1540	ENSMUSG00000069607	70.7378	37.2888	104.187	2.79404	1.48236	0.116337	1
1541	ENSMUSG00000013076	63.2352	93.726	32.7444	0.349363	-1.5172	0.116508	1
1542	ENSMUSG00000031066	88.1877	48.3747	128.001	2.64603	1.40383	0.116577	1
1543	ENSMUSG00000034422	11632.6	8605.66	14659.6	1.70348	0.768484	0.116659	1
1544	ENSMUSG00000096459	17.0783	27.2108	6.94578	0.255258	-1.96997	0.116762	1
1545	ENSMUSG00000067341	17.0783	27.2108	6.94578	0.255258	-1.96997	0.116762	1
1546	ENSMUSG00000028121	298.221	392.037	204.404	0.521391	-0.939563	0.116847	1
1547	ENSMUSG00000001249	306.247	210.632	401.863	1.9079	0.931982	0.116891	1
1548	ENSMUSG00000024379	7.45746	2.01561	12.8993	6.39969	2.678	0.11721	1
1549	ENSMUSG00000073600	7.45746	2.01561	12.8993	6.39969	2.678	0.11721	1
1550	ENSMUSG00000086103	7.45746	2.01561	12.8993	6.39969	2.678	0.11721	1
1551	ENSMUSG00000102411	7.45746	2.01561	12.8993	6.39969	2.678	0.11721	1
1552	ENSMUSG00000092758	7.45746	2.01561	12.8993	6.39969	2.678	0.11721	1
1553	ENSMUSG00000093651	7.45746	2.01561	12.8993	6.39969	2.678	0.11721	1
1554	ENSMUSG00000052676	72.2339	38.2966	106.171	2.77234	1.4711	0.117354	1
1555	ENSMUSG00000003452	53.7917	27.2108	80.3726	2.9537	1.56253	0.117603	1
1556	ENSMUSG00000031799	6753.06	8395.03	5111.1	0.608825	-0.715901	0.117872	1
1557	ENSMUSG00000044864	1579.41	1959.18	1199.64	0.612316	-0.707651	0.118104	1
1558	ENSMUSG00000028073	81.707	44.3435	119.07	2.68519	1.42502	0.118224	1
1559	ENSMUSG00000024186	94.3217	136.054	52.5895	0.386534	-1.37133	0.118236	1
1560	ENSMUSG00000026471	620.271	786.089	454.452	0.578118	-0.790564	0.118385	1
1561	ENSMUSG00000055818	22.8996	10.0781	35.7211	3.54445	1.82556	0.118587	1
1562	ENSMUSG00000040322	1861.38	2303.85	1418.92	0.615893	-0.699247	0.118688	1
1563	ENSMUSG00000029602	30.3726	14.1093	46.6359	3.30534	1.7248	0.118854	1
1564	ENSMUSG00000065037	30.3726	14.1093	46.6359	3.30534	1.7248	0.118854	1
1565	ENSMUSG00000043467	485.934	350.717	621.151	1.77109	0.824638	0.118906	1
1566	ENSMUSG00000092486	197.039	267.069	127.009	0.475565	-1.07229	0.118921	1
1567	ENSMUSG00000044309	35.8533	17.1327	54.574	3.18537	1.67146	0.119445	1
1568	ENSMUSG00000021556	359.82	466.614	253.025	0.542257	-0.882952	0.11961	1
1569	ENSMUSG00000037552	553.315	403.123	703.508	1.74515	0.803349	0.119727	1
1570	ENSMUSG00000001420	11.442	4.03123	18.8528	4.6767	2.22549	0.119841	1
1571	ENSMUSG00000081984	11.442	4.03123	18.8528	4.6767	2.22549	0.119841	1
1572	ENSMUSG00000084992	9.44974	3.02342	15.8761	5.25103	2.3926	0.119946	1
1573	ENSMUSG00000030402	9.44974	3.02342	15.8761	5.25103	2.3926	0.119946	1
1574	ENSMUSG00000040147	9.44974	3.02342	15.8761	5.25103	2.3926	0.119946	1
1575	ENSMUSG00000044707	9.44974	3.02342	15.8761	5.25103	2.3926	0.119946	1
1576	ENSMUSG00000022816	104.345	149.155	59.5352	0.399149	-1.325	0.119977	1
1577	ENSMUSG00000054510	144.057	87.6792	200.435	2.28601	1.19283	0.120016	1
1578	ENSMUSG00000026896	2688.53	2059.96	3317.11	1.61028	0.687311	0.120328	1
1579	ENSMUSG00000097848	15.0704	24.1874	5.95352	0.246142	-2.02244	0.120417	1
1580	ENSMUSG00000035109	15.0704	24.1874	5.95352	0.246142	-2.02244	0.120417	1
1581	ENSMUSG00000026778	90.6839	50.3903	130.978	2.59926	1.3781	0.120488	1
1582	ENSMUSG00000078922	20.9073	9.07026	32.7444	3.61008	1.85203	0.120679	1
1583	ENSMUSG00000031262	247.126	328.545	165.706	0.504365	-0.987461	0.120703	1
1584	ENSMUSG00000026821	2362.13	1809.01	2915.24	1.61151	0.688414	0.120782	1
1585	ENSMUSG00000019944	93.6762	52.4059	134.947	2.57502	1.36459	0.120808	1
1586	ENSMUSG00000037455	31.6293	48.3747	14.8838	0.307678	-1.70051	0.120918	1
1587	ENSMUSG00000026626	4008.09	3070.79	4945.39	1.61047	0.687478	0.121296	1
1588	ENSMUSG00000036499	3773.24	4654.05	2892.42	0.621485	-0.686209	0.12139	1
1589	ENSMUSG00000004098	26.1097	40.3123	11.907	0.29537	-1.7594	0.121601	1
1590	ENSMUSG00000023044	355.171	249.936	460.406	1.8421	0.881348	0.12162	1
1591	ENSMUSG00000072109	286.293	196.522	376.064	1.9136	0.936287	0.122799	1
1592	ENSMUSG00000035900	314.744	218.694	410.793	1.87839	0.909499	0.122801	1
1593	ENSMUSG00000032076	1000.9	1248.67	753.121	0.603137	-0.729441	0.12291	1
1594	ENSMUSG00000043257	323.728	225.749	421.708	1.86804	0.901527	0.122979	1
1595	ENSMUSG00000073980	18.915	8.06245	29.7676	3.69213	1.88445	0.12311	1
1596	ENSMUSG00000017002	2537.01	3126.22	1947.79	0.623052	-0.682576	0.123264	1
1597	ENSMUSG00000021061	172.004	108.843	235.164	2.16058	1.11142	0.123278	1
1598	ENSMUSG00000023938	245.118	325.521	164.714	0.506001	-0.982788	0.123446	1
1599	ENSMUSG00000086076	37.3495	18.1405	56.5585	3.1178	1.64053	0.123514	1
1600	ENSMUSG00000039852	5117.69	6318.95	3916.43	0.619791	-0.690146	0.123801	1
1601	ENSMUSG00000045328	1406.57	1742.5	1070.64	0.61443	-0.70268	0.124019	1
1602	ENSMUSG00000018042	2422.3	2984.11	1860.48	0.62346	-0.681631	0.124188	1
1603	ENSMUSG00000023903	54.7917	28.2186	81.3648	2.88338	1.52776	0.12436	1
1604	ENSMUSG00000029070	13.0626	21.1639	4.96127	0.234421	-2.09283	0.124366	1
1605	ENSMUSG00000074519	400.598	286.217	514.98	1.79926	0.847407	0.124542	1
1606	ENSMUSG00000023961	636.186	469.638	802.734	1.70926	0.773373	0.12498	1
1607	ENSMUSG00000025473	16390.9	20819.3	11962.6	0.574594	-0.799386	0.12503	1
1608	ENSMUSG00000043090	377.14	268.076	486.205	1.81368	0.858919	0.125218	1
1609	ENSMUSG00000041741	207.439	136.054	278.823	2.04936	1.03517	0.125339	1
1610	ENSMUSG00000104348	24.3958	11.0859	37.7057	3.40124	1.76606	0.12548	1
1611	ENSMUSG00000026622	469.49	598.637	340.343	0.56853	-0.814691	0.125872	1
1612	ENSMUSG00000065087	35.3572	17.1327	53.5817	3.12745	1.64499	0.125982	1
1613	ENSMUSG00000033316	16.9228	7.05464	26.7909	3.79762	1.9251	0.126054	1
1614	ENSMUSG00000101279	16.9228	7.05464	26.7909	3.79762	1.9251	0.126054	1
1615	ENSMUSG00000039089	340.705	239.858	441.553	1.84089	0.880407	0.12632	1
1616	ENSMUSG00000004631	29.8765	14.1093	45.6437	3.23501	1.69377	0.126336	1
1617	ENSMUSG00000043993	61.2725	32.2498	90.2951	2.79987	1.48536	0.126581	1
1618	ENSMUSG00000023015	1338.94	1657.84	1020.04	0.61528	-0.700684	0.126675	1
1619	ENSMUSG00000090086	185.981	119.929	252.033	2.10152	1.07143	0.126699	1
1620	ENSMUSG00000052534	596.262	439.404	753.121	1.71396	0.777335	0.127123	1
1621	ENSMUSG00000038668	67.7532	36.281	99.2254	2.73491	1.45149	0.127295	1
1622	ENSMUSG00000024070	1150.62	1428.06	873.184	0.611447	-0.709701	0.127367	1
1623	ENSMUSG00000033581	401.371	514.989	287.754	0.558757	-0.839707	0.127745	1
1624	ENSMUSG00000032231	7237.69	8962.42	5512.96	0.61512	-0.701061	0.128077	1
1625	ENSMUSG00000042807	11.0548	18.1405	3.96902	0.218793	-2.19236	0.128168	1
1626	ENSMUSG00000048078	22.094	34.2654	9.92254	0.289579	-1.78797	0.128214	1
1627	ENSMUSG00000047959	175.004	111.867	238.141	2.1288	1.09004	0.128233	1
1628	ENSMUSG00000064043	706.382	886.87	525.895	0.592979	-0.753948	0.128278	1
1629	ENSMUSG00000029710	5.03126	9.07026	0.992254	0.109396	-3.19236	0.128538	1
1630	ENSMUSG00000015709	5.03126	9.07026	0.992254	0.109396	-3.19236	0.128538	1
1631	ENSMUSG00000050132	5.03126	9.07026	0.992254	0.109396	-3.19236	0.128538	1
1632	ENSMUSG00000006931	5.03126	9.07026	0.992254	0.109396	-3.19236	0.128538	1
1633	ENSMUSG00000041592	5.03126	9.07026	0.992254	0.109396	-3.19236	0.128538	1
1634	ENSMUSG00000045009	5.03126	9.07026	0.992254	0.109396	-3.19236	0.128538	1
1635	ENSMUSG00000058571	5.03126	9.07026	0.992254	0.109396	-3.19236	0.128538	1
1636	ENSMUSG00000095416	5.03126	9.07026	0.992254	0.109396	-3.19236	0.128538	1
1637	ENSMUSG00000095204	5.03126	9.07026	0.992254	0.109396	-3.19236	0.128538	1
1638	ENSMUSG00000032902	476.476	346.685	606.267	1.74875	0.806327	0.128676	1
1639	ENSMUSG00000011752	2593.04	3186.68	1999.39	0.627421	-0.672495	0.128686	1
1640	ENSMUSG00000042742	1548.27	1910.8	1185.74	0.620548	-0.688385	0.128909	1
1641	ENSMUSG00000087196	16.5744	26.203	6.94578	0.265076	-1.91552	0.129337	1
1642	ENSMUSG00000028909	14.9305	6.04684	23.8141	3.93827	1.97756	0.129734	1
1643	ENSMUSG00000062101	72.2417	39.3044	105.179	2.67601	1.42008	0.130114	1
1644	ENSMUSG00000030474	245.378	166.288	324.467	1.95124	0.964388	0.130441	1
1645	ENSMUSG00000032000	2930.23	2263.53	3596.92	1.58907	0.668186	0.130572	1
1646	ENSMUSG00000098112	2692.66	2080.11	3305.2	1.58895	0.668075	0.130962	1
1647	ENSMUSG00000047821	335.757	434.365	237.149	0.545967	-0.873114	0.130988	1
1648	ENSMUSG00000029765	161.034	101.788	220.28	2.1641	1.11377	0.131083	1
1649	ENSMUSG00000089844	95.1802	54.4215	135.939	2.49789	1.32071	0.131155	1
1650	ENSMUSG00000043557	93.684	53.4137	133.954	2.50786	1.32646	0.131196	1
1651	ENSMUSG00000081769	20.4112	9.07026	31.7521	3.50069	1.80764	0.131233	1
1652	ENSMUSG00000009585	2875.33	2222.21	3528.46	1.58781	0.66704	0.131275	1
1653	ENSMUSG00000022231	9.04693	15.1171	2.97676	0.196914	-2.34437	0.131324	1
1654	ENSMUSG00000028358	9.04693	15.1171	2.97676	0.196914	-2.34437	0.131324	1
1655	ENSMUSG00000076583	9.04693	15.1171	2.97676	0.196914	-2.34437	0.131324	1
1656	ENSMUSG00000097971	1703.89	1310.15	2097.63	1.60106	0.679027	0.131631	1
1657	ENSMUSG00000041625	95.3139	136.054	54.574	0.40112	-1.31789	0.131686	1
1658	ENSMUSG00000037795	707.087	528.091	886.083	1.6779	0.746656	0.131942	1
1659	ENSMUSG00000009621	922.72	697.402	1148.04	1.64616	0.719108	0.13207	1
1660	ENSMUSG00000036957	7.03909	12.0937	1.98451	0.164095	-2.6074	0.132597	1
1661	ENSMUSG00000061740	7.03909	12.0937	1.98451	0.164095	-2.6074	0.132597	1
1662	ENSMUSG00000076564	7.03909	12.0937	1.98451	0.164095	-2.6074	0.132597	1
1663	ENSMUSG00000097433	7.03909	12.0937	1.98451	0.164095	-2.6074	0.132597	1
1664	ENSMUSG00000026678	7.03909	12.0937	1.98451	0.164095	-2.6074	0.132597	1
1665	ENSMUSG00000006403	7.03909	12.0937	1.98451	0.164095	-2.6074	0.132597	1
1666	ENSMUSG00000076665	7.03909	12.0937	1.98451	0.164095	-2.6074	0.132597	1
1667	ENSMUSG00000035258	7.03909	12.0937	1.98451	0.164095	-2.6074	0.132597	1
1668	ENSMUSG00000031838	2241.4	2751.31	1731.48	0.62933	-0.668111	0.132667	1
1669	ENSMUSG00000052760	1365.97	1046.1	1685.84	1.61154	0.688442	0.132725	1
1670	ENSMUSG00000026482	1644.5	1264.8	2024.2	1.60041	0.678445	0.132852	1
1671	ENSMUSG00000086109	106.653	62.484	150.823	2.41378	1.27129	0.132876	1
1672	ENSMUSG00000083307	123.377	172.335	74.4191	0.431828	-1.21147	0.13351	1
1673	ENSMUSG00000061436	2854.43	3499.1	2209.75	0.631519	-0.663102	0.133564	1
1674	ENSMUSG00000064811	12.9382	5.03903	20.8373	4.13519	2.04795	0.133625	1
1675	ENSMUSG00000027474	12.9382	5.03903	20.8373	4.13519	2.04795	0.133625	1
1676	ENSMUSG00000054545	160.538	101.788	219.288	2.15435	1.10725	0.133716	1
1677	ENSMUSG00000086725	45.3264	23.1795	67.4733	2.9109	1.54146	0.133855	1
1678	ENSMUSG00000053219	69.2431	100.781	37.7057	0.374136	-1.41837	0.133943	1
1679	ENSMUSG00000040447	41.838	21.1639	62.512	2.9537	1.56253	0.134052	1
1680	ENSMUSG00000001642	1095.5	1356.51	834.486	0.615172	-0.700938	0.134109	1
1681	ENSMUSG00000037913	145.569	90.7026	200.435	2.20981	1.14392	0.134233	1
1682	ENSMUSG00000053137	54.6999	80.6245	28.7754	0.356906	-1.48638	0.134385	1
1683	ENSMUSG00000039787	311.271	218.694	403.847	1.84663	0.884897	0.134396	1
1684	ENSMUSG00000070315	96.1802	55.4294	136.931	2.47037	1.30473	0.13462	1
1685	ENSMUSG00000085295	720.383	900.979	539.786	0.599111	-0.739105	0.134738	1
1686	ENSMUSG00000041308	956.267	1187.2	725.338	0.610967	-0.710833	0.134791	1
1687	ENSMUSG00000084433	18.4189	8.06245	28.7754	3.56906	1.83554	0.134881	1
1688	ENSMUSG00000089753	18.4189	8.06245	28.7754	3.56906	1.83554	0.134881	1
1689	ENSMUSG00000103883	18.4189	8.06245	28.7754	3.56906	1.83554	0.134881	1
1690	ENSMUSG00000009894	296.685	385.99	207.381	0.537271	-0.896278	0.135046	1
1691	ENSMUSG00000020458	8914.33	11048.6	6780.07	0.61366	-0.704489	0.135109	1
1692	ENSMUSG00000034317	485.994	615.77	356.219	0.578494	-0.789626	0.135173	1
1693	ENSMUSG00000068220	8638.76	10698.9	6578.64	0.614891	-0.701597	0.135211	1
1694	ENSMUSG00000042599	3718.87	2881.32	4556.43	1.58137	0.661175	0.135339	1
1695	ENSMUSG00000084964	4.96905	1.00781	8.93029	8.86111	3.14749	0.136018	1
1696	ENSMUSG00000097827	4.96905	1.00781	8.93029	8.86111	3.14749	0.136018	1
1697	ENSMUSG00000081875	4.96905	1.00781	8.93029	8.86111	3.14749	0.136018	1
1698	ENSMUSG00000087667	4.96905	1.00781	8.93029	8.86111	3.14749	0.136018	1
1699	ENSMUSG00000074796	4.96905	1.00781	8.93029	8.86111	3.14749	0.136018	1
1700	ENSMUSG00000085232	4.96905	1.00781	8.93029	8.86111	3.14749	0.136018	1
1701	ENSMUSG00000040594	4.96905	1.00781	8.93029	8.86111	3.14749	0.136018	1
1702	ENSMUSG00000079560	4.96905	1.00781	8.93029	8.86111	3.14749	0.136018	1
1703	ENSMUSG00000085341	4.96905	1.00781	8.93029	8.86111	3.14749	0.136018	1
1704	ENSMUSG00000089640	4.96905	1.00781	8.93029	8.86111	3.14749	0.136018	1
1705	ENSMUSG00000103443	4.96905	1.00781	8.93029	8.86111	3.14749	0.136018	1
1706	ENSMUSG00000084960	4.96905	1.00781	8.93029	8.86111	3.14749	0.136018	1
1707	ENSMUSG00000059742	55.2956	29.2264	81.3648	2.78395	1.47713	0.136149	1
1708	ENSMUSG00000087362	76.234	42.3279	110.14	2.60207	1.37966	0.136278	1
1709	ENSMUSG00000028251	320.221	414.208	226.234	0.546184	-0.872542	0.136524	1
1710	ENSMUSG00000034424	493.002	623.832	362.173	0.580561	-0.78448	0.136652	1
1711	ENSMUSG00000034881	36.3572	18.1405	54.574	3.0084	1.589	0.136914	1
1712	ENSMUSG00000071335	43.3341	22.1717	64.4965	2.90895	1.5405	0.137063	1
1713	ENSMUSG00000029860	3719.4	2885.35	4553.45	1.57813	0.658215	0.137083	1
1714	ENSMUSG00000063388	10.9459	4.03123	17.8606	4.43056	2.14749	0.137294	1
1715	ENSMUSG00000106478	10.9459	4.03123	17.8606	4.43056	2.14749	0.137294	1
1716	ENSMUSG00000103906	10.9459	4.03123	17.8606	4.43056	2.14749	0.137294	1
1717	ENSMUSG00000092920	10.9459	4.03123	17.8606	4.43056	2.14749	0.137294	1
1718	ENSMUSG00000086347	10.9459	4.03123	17.8606	4.43056	2.14749	0.137294	1
1719	ENSMUSG00000030086	130.889	181.405	80.3726	0.443056	-1.17444	0.137888	1
1720	ENSMUSG00000048612	7559.99	9324.22	5795.76	0.62158	-0.685987	0.13813	1
1721	ENSMUSG00000031441	2674.77	2077.09	3272.45	1.5755	0.65581	0.138164	1
1722	ENSMUSG00000072115	175.976	237.842	114.109	0.479768	-1.05959	0.138209	1
1723	ENSMUSG00000024403	95.6841	55.4294	135.939	2.45247	1.29424	0.138257	1
1724	ENSMUSG00000019122	12142.5	15152.4	9132.71	0.602725	-0.730429	0.138367	1
1725	ENSMUSG00000082101	21.9074	10.0781	33.7366	3.34753	1.7431	0.138614	1
1726	ENSMUSG00000012519	754.53	568.403	940.657	1.65491	0.726755	0.138629	1
1727	ENSMUSG00000027699	690.319	862.682	517.957	0.600403	-0.735998	0.138922	1
1728	ENSMUSG00000070031	1575.66	1216.42	1934.9	1.59064	0.669611	0.139097	1
1729	ENSMUSG00000022221	798.957	603.676	994.239	1.64697	0.719818	0.139161	1
1730	ENSMUSG00000039196	30.8765	15.1171	46.6359	3.08498	1.62526	0.139312	1
1731	ENSMUSG00000054452	5221.01	6400.58	4041.45	0.63142	-0.663329	0.139409	1
1732	ENSMUSG00000074024	64.7687	35.2732	94.2641	2.6724	1.41814	0.139605	1
1733	ENSMUSG00000047462	8.95362	3.02342	14.8838	4.92284	2.29949	0.140195	1
1734	ENSMUSG00000035295	8.95362	3.02342	14.8838	4.92284	2.29949	0.140195	1
1735	ENSMUSG00000063952	719.095	541.192	896.998	1.65745	0.728964	0.140254	1
1736	ENSMUSG00000039529	34.365	17.1327	51.5972	3.01162	1.59054	0.140267	1
1737	ENSMUSG00000060519	2927.36	2277.64	3577.08	1.57052	0.651239	0.140536	1
1738	ENSMUSG00000068245	985.652	751.824	1219.48	1.62203	0.6978	0.140596	1
1739	ENSMUSG00000029155	6.96133	2.01561	11.907	5.90741	2.56253	0.140991	1
1740	ENSMUSG00000035364	6.96133	2.01561	11.907	5.90741	2.56253	0.140991	1
1741	ENSMUSG00000035187	6.96133	2.01561	11.907	5.90741	2.56253	0.140991	1
1742	ENSMUSG00000050150	6.96133	2.01561	11.907	5.90741	2.56253	0.140991	1
1743	ENSMUSG00000092622	6.96133	2.01561	11.907	5.90741	2.56253	0.140991	1
1744	ENSMUSG00000049515	6.96133	2.01561	11.907	5.90741	2.56253	0.140991	1
1745	ENSMUSG00000033177	6.96133	2.01561	11.907	5.90741	2.56253	0.140991	1
1746	ENSMUSG00000024180	2125.25	1650.79	2599.71	1.57483	0.655194	0.141053	1
1747	ENSMUSG00000066687	25.3958	12.0937	38.6979	3.19985	1.678	0.141228	1
1748	ENSMUSG00000032265	2718.74	2117.4	3320.08	1.568	0.648924	0.142223	1
1749	ENSMUSG00000057835	92.1956	53.4137	130.978	2.45213	1.29404	0.14232	1
1750	ENSMUSG00000038894	321.767	228.772	414.762	1.81299	0.858374	0.142419	1
1751	ENSMUSG00000028238	496.995	626.856	367.134	0.585676	-0.771826	0.142432	1
1752	ENSMUSG00000086841	511.95	378.935	644.965	1.70205	0.76727	0.142618	1
1753	ENSMUSG00000025934	924.18	1143.86	704.5	0.615897	-0.699238	0.142899	1
1754	ENSMUSG00000020598	28.8842	14.1093	43.6592	3.09436	1.62964	0.142928	1
1755	ENSMUSG00000095028	320.271	227.764	412.778	1.8123	0.857824	0.143214	1
1756	ENSMUSG00000020793	16.0705	25.1952	6.94578	0.275679	-1.85894	0.143483	1
1757	ENSMUSG00000017491	16.0705	25.1952	6.94578	0.275679	-1.85894	0.143483	1
1758	ENSMUSG00000003948	906.149	1121.69	690.609	0.615687	-0.699731	0.143616	1
1759	ENSMUSG00000047153	1161.38	892.916	1429.84	1.60131	0.679255	0.144008	1
1760	ENSMUSG00000074629	35.8611	18.1405	53.5817	2.9537	1.56253	0.144204	1
1761	ENSMUSG00000026605	1058.39	1305.11	811.664	0.621913	-0.685216	0.144506	1
1762	ENSMUSG00000023022	1634.8	2001.5	1268.1	0.633574	-0.658415	0.144735	1
1763	ENSMUSG00000070407	14.4343	6.04684	22.8218	3.77418	1.91616	0.144945	1
1764	ENSMUSG00000034486	14.4343	6.04684	22.8218	3.77418	1.91616	0.144945	1
1765	ENSMUSG00000086837	14.4343	6.04684	22.8218	3.77418	1.91616	0.144945	1
1766	ENSMUSG00000008200	2549.06	1988.4	3109.72	1.56393	0.645177	0.144965	1
1767	ENSMUSG00000071637	1114.46	856.635	1372.29	1.60195	0.679829	0.145404	1
1768	ENSMUSG00000032333	482.508	356.763	608.252	1.70492	0.769701	0.145798	1
1769	ENSMUSG00000039031	1992.87	2433.85	1551.89	0.637625	-0.64922	0.145799	1
1770	ENSMUSG00000015312	453.057	333.584	572.531	1.7163	0.779303	0.14597	1
1771	ENSMUSG00000074505	63.2196	91.7104	34.7289	0.37868	-1.40095	0.146092	1
1772	ENSMUSG00000026712	15001.5	18784.5	11218.4	0.597217	-0.743673	0.146124	1
1773	ENSMUSG00000020184	5184.8	6336.08	4033.51	0.636594	-0.651553	0.146345	1
1774	ENSMUSG00000028716	155.561	99.7728	211.35	2.11831	1.08292	0.14662	1
1775	ENSMUSG00000028832	1151.52	1415.97	887.075	0.62648	-0.67466	0.147058	1
1776	ENSMUSG00000028007	312.19	402.115	222.265	0.55274	-0.855327	0.147347	1
1777	ENSMUSG00000085583	10.5509	17.1327	3.96902	0.231663	-2.1099	0.147562	1
1778	ENSMUSG00000102630	10.5509	17.1327	3.96902	0.231663	-2.1099	0.147562	1
1779	ENSMUSG00000040296	4691.83	3659.34	5724.31	1.5643	0.645517	0.147946	1
1780	ENSMUSG00000026222	6112.69	4745.76	7479.61	1.57606	0.656324	0.147964	1
1781	ENSMUSG00000027508	2218.16	1732.42	2703.89	1.56076	0.64225	0.148361	1
1782	ENSMUSG00000022309	148.577	94.7338	202.42	2.13672	1.0954	0.148381	1
1783	ENSMUSG00000090582	85.7786	121.945	49.6127	0.406846	-1.29744	0.14868	1
1784	ENSMUSG00000062944	98.6842	58.4528	138.916	2.37654	1.24887	0.148713	1
1785	ENSMUSG00000103527	73.2495	41.3201	105.179	2.54547	1.34793	0.148865	1
1786	ENSMUSG00000053175	1351.59	1047.11	1656.07	1.58156	0.661351	0.148904	1
1787	ENSMUSG00000006014	45.1647	66.5152	23.8141	0.358025	-1.48187	0.148941	1
1788	ENSMUSG00000040009	108.661	65.5074	151.815	2.31752	1.21258	0.148966	1
1789	ENSMUSG00000023947	930.279	712.519	1148.04	1.61124	0.68817	0.148967	1
1790	ENSMUSG00000029821	324.775	232.803	416.747	1.79012	0.840059	0.149937	1
1791	ENSMUSG00000085741	79.2341	45.3513	113.117	2.49424	1.3186	0.150261	1
1792	ENSMUSG00000056025	285.34	201.561	369.119	1.8313	0.872866	0.150323	1
1793	ENSMUSG00000031997	149.577	95.7416	203.412	2.12459	1.08719	0.150463	1
1794	ENSMUSG00000032066	82.2264	47.3669	117.086	2.47189	1.30562	0.150572	1
1795	ENSMUSG00000024664	86.7149	50.3903	123.04	2.44173	1.2879	0.150624	1
1796	ENSMUSG00000082536	581.61	726.628	436.592	0.600846	-0.734933	0.150696	1
1797	ENSMUSG00000068264	619.17	771.98	466.359	0.604108	-0.727121	0.150731	1
1798	ENSMUSG00000002808	17.5744	27.2108	7.93803	0.291724	-1.77732	0.151046	1
1799	ENSMUSG00000078137	12.4421	5.03903	19.8451	3.93827	1.97756	0.151082	1
1800	ENSMUSG00000019996	38.8534	20.1561	57.5507	2.85525	1.51362	0.15116	1
1801	ENSMUSG00000024421	14.0626	22.1717	5.95352	0.268519	-1.89691	0.151171	1
1802	ENSMUSG00000036158	24.8997	12.0937	37.7057	3.1178	1.64053	0.151416	1
1803	ENSMUSG00000003882	1867.62	2276.63	1458.61	0.640688	-0.642305	0.151438	1
1804	ENSMUSG00000097890	2.51952	5.03903	0	0	0	0.151441	1
1805	ENSMUSG00000020154	2.51952	5.03903	0	0	0	0.151441	1
1806	ENSMUSG00000046387	2.51952	5.03903	0	0	0	0.151441	1
1807	ENSMUSG00000103793	2.51952	5.03903	0	0	0	0.151441	1
1808	ENSMUSG00000041482	2.51952	5.03903	0	0	0	0.151441	1
1809	ENSMUSG00000107111	2.51952	5.03903	0	0	0	0.151441	1
1810	ENSMUSG00000104917	2.51952	5.03903	0	0	0	0.151441	1
1811	ENSMUSG00000106322	2.51952	5.03903	0	0	0	0.151441	1
1812	ENSMUSG00000097489	2.51952	5.03903	0	0	0	0.151441	1
1813	ENSMUSG00000104649	2.51952	5.03903	0	0	0	0.151441	1
1814	ENSMUSG00000036570	2.51952	5.03903	0	0	0	0.151441	1
1815	ENSMUSG00000009248	2.51952	5.03903	0	0	0	0.151441	1
1816	ENSMUSG00000022579	2.51952	5.03903	0	0	0	0.151441	1
1817	ENSMUSG00000015665	2.51952	5.03903	0	0	0	0.151441	1
1818	ENSMUSG00000021587	2.51952	5.03903	0	0	0	0.151441	1
1819	ENSMUSG00000088982	2.51952	5.03903	0	0	0	0.151441	1
1820	ENSMUSG00000096160	2.51952	5.03903	0	0	0	0.151441	1
1821	ENSMUSG00000037206	2.51952	5.03903	0	0	0	0.151441	1
1822	ENSMUSG00000078875	2.51952	5.03903	0	0	0	0.151441	1
1823	ENSMUSG00000074971	2.51952	5.03903	0	0	0	0.151441	1
1824	ENSMUSG00000059864	2.51952	5.03903	0	0	0	0.151441	1
1825	ENSMUSG00000020713	2.51952	5.03903	0	0	0	0.151441	1
1826	ENSMUSG00000076598	2.51952	5.03903	0	0	0	0.151441	1
1827	ENSMUSG00000023964	2.51952	5.03903	0	0	0	0.151441	1
1828	ENSMUSG00000085658	2.51952	5.03903	0	0	0	0.151441	1
1829	ENSMUSG00000072294	2.51952	5.03903	0	0	0	0.151441	1
1830	ENSMUSG00000076695	2.51952	5.03903	0	0	0	0.151441	1
1831	ENSMUSG00000039209	2.51952	5.03903	0	0	0	0.151441	1
1832	ENSMUSG00000106668	2.51952	5.03903	0	0	0	0.151441	1
1833	ENSMUSG00000041134	2.51952	5.03903	0	0	0	0.151441	1
1834	ENSMUSG00000090790	2.51952	5.03903	0	0	0	0.151441	1
1835	ENSMUSG00000038347	2.51952	5.03903	0	0	0	0.151441	1
1836	ENSMUSG00000098511	2.51952	5.03903	0	0	0	0.151441	1
1837	ENSMUSG00000095845	2.51952	5.03903	0	0	0	0.151441	1
1838	ENSMUSG00000031750	2.51952	5.03903	0	0	0	0.151441	1
1839	ENSMUSG00000026207	1201.58	1473.41	929.742	0.631013	-0.664259	0.15158	1
1840	ENSMUSG00000055148	866.393	663.137	1069.65	1.61302	0.689761	0.151758	1
1841	ENSMUSG00000039887	205.512	272.108	138.916	0.510517	-0.96997	0.151764	1
1842	ENSMUSG00000006527	1254.66	1536.9	972.409	0.632706	-0.660393	0.152239	1
1843	ENSMUSG00000042579	177.027	116.906	237.149	2.02855	1.02045	0.152346	1
1844	ENSMUSG00000044229	115.15	70.5464	159.753	2.26451	1.1792	0.152862	1
1845	ENSMUSG00000037922	56.1961	81.6323	30.7599	0.37681	-1.40809	0.153314	1
1846	ENSMUSG00000038418	1276.18	1562.1	990.27	0.633935	-0.657593	0.153315	1
1847	ENSMUSG00000040209	955.256	734.691	1175.82	1.60043	0.678459	0.153395	1
1848	ENSMUSG00000022295	3503.76	4257.98	2749.54	0.645737	-0.630982	0.153521	1
1849	ENSMUSG00000027002	149.081	95.7416	202.42	2.11423	1.08013	0.153543	1
1850	ENSMUSG00000021687	2575.23	3129.24	2021.22	0.645915	-0.630584	0.154118	1
1851	ENSMUSG00000091144	130.119	81.6323	178.606	2.18793	1.12957	0.154131	1
1852	ENSMUSG00000068114	197.493	133.03	261.955	1.96914	0.977563	0.154266	1
1853	ENSMUSG00000040729	15.9305	7.05464	24.8064	3.51631	1.81406	0.15432	1
1854	ENSMUSG00000021719	8.54303	14.1093	2.97676	0.210979	-2.24483	0.154473	1
1855	ENSMUSG00000020434	8.54303	14.1093	2.97676	0.210979	-2.24483	0.154473	1
1856	ENSMUSG00000057286	8.54303	14.1093	2.97676	0.210979	-2.24483	0.154473	1
1857	ENSMUSG00000030020	8.54303	14.1093	2.97676	0.210979	-2.24483	0.154473	1
1858	ENSMUSG00000052749	147.585	94.7338	200.435	2.11577	1.08119	0.154554	1
1859	ENSMUSG00000045730	269.111	348.701	189.521	0.543504	-0.879636	0.154687	1
1860	ENSMUSG00000027478	80.2342	46.3591	114.109	2.46142	1.29949	0.154868	1
1861	ENSMUSG00000001911	410.645	302.342	518.949	1.71643	0.779411	0.154915	1
1862	ENSMUSG00000001999	1555.11	1896.69	1213.53	0.639812	-0.644279	0.154937	1
1863	ENSMUSG00000037211	50.3188	27.2108	73.4268	2.69845	1.43213	0.155008	1
1864	ENSMUSG00000023034	217.958	149.155	286.761	1.92257	0.943035	0.155033	1
1865	ENSMUSG00000026879	7809.91	9565.09	6054.73	0.633003	-0.659715	0.155139	1
1866	ENSMUSG00000079491	285.348	202.569	368.126	1.81729	0.861787	0.155507	1
1867	ENSMUSG00000063229	15190.2	18944.7	11435.7	0.603636	-0.728249	0.155568	1
1868	ENSMUSG00000028654	19.4189	9.07026	29.7676	3.28189	1.71453	0.155651	1
1869	ENSMUSG00000085438	3209.06	2522.54	3895.59	1.54431	0.626965	0.155802	1
1870	ENSMUSG00000037649	774.058	591.582	956.533	1.61691	0.693236	0.156084	1
1871	ENSMUSG00000072915	66.2726	37.2888	95.2564	2.55456	1.35307	0.156128	1
1872	ENSMUSG00000085882	151.913	205.593	98.2332	0.477805	-1.06551	0.156354	1
1873	ENSMUSG00000029009	4288.7	3367.08	5210.33	1.54743	0.629875	0.156375	1
1874	ENSMUSG00000085039	22.9074	11.0859	34.7289	3.13272	1.64741	0.156554	1
1875	ENSMUSG00000025489	22.9074	11.0859	34.7289	3.13272	1.64741	0.156554	1
1876	ENSMUSG00000022303	22.5901	34.2654	10.9148	0.318537	-1.65047	0.15657	1
1877	ENSMUSG00000038400	22.5901	34.2654	10.9148	0.318537	-1.65047	0.15657	1
1878	ENSMUSG00000016496	2625.06	2063.99	3186.13	1.54368	0.62637	0.15673	1
1879	ENSMUSG00000038943	1148.97	1406.9	891.044	0.63334	-0.658949	0.156731	1
1880	ENSMUSG00000028332	26.3958	13.1015	39.6902	3.02944	1.59905	0.156955	1
1881	ENSMUSG00000095478	163.058	106.827	219.288	2.05273	1.03755	0.157258	1
1882	ENSMUSG00000078851	119.85	165.28	74.4191	0.45026	-1.15117	0.157301	1
1883	ENSMUSG00000053641	1136.98	881.831	1392.13	1.57868	0.658723	0.15734	1
1884	ENSMUSG00000036948	1790.43	1402.87	2178	1.55253	0.634625	0.157341	1
1885	ENSMUSG00000078349	46.8303	25.1952	68.4655	2.71741	1.44223	0.157381	1
1886	ENSMUSG00000005474	10.4498	4.03123	16.8683	4.18441	2.06503	0.157654	1
1887	ENSMUSG00000092103	10.4498	4.03123	16.8683	4.18441	2.06503	0.157654	1
1888	ENSMUSG00000067399	10.4498	4.03123	16.8683	4.18441	2.06503	0.157654	1
1889	ENSMUSG00000104069	10.4498	4.03123	16.8683	4.18441	2.06503	0.157654	1
1890	ENSMUSG00000025555	10.4498	4.03123	16.8683	4.18441	2.06503	0.157654	1
1891	ENSMUSG00000087175	19.0783	29.2264	8.93029	0.305556	-1.71049	0.157786	1
1892	ENSMUSG00000071708	403.813	509.95	297.676	0.583736	-0.776612	0.15802	1
1893	ENSMUSG00000039221	1207.55	1476.44	938.672	0.635769	-0.653426	0.158114	1
1894	ENSMUSG00000042608	873.905	672.207	1075.6	1.60011	0.678169	0.158233	1
1895	ENSMUSG00000055872	2.48064	0	4.96127	Inf	Inf	0.158382	1
1896	ENSMUSG00000097718	2.48064	0	4.96127	Inf	Inf	0.158382	1
1897	ENSMUSG00000097413	2.48064	0	4.96127	Inf	Inf	0.158382	1
1898	ENSMUSG00000106110	2.48064	0	4.96127	Inf	Inf	0.158382	1
1899	ENSMUSG00000106103	2.48064	0	4.96127	Inf	Inf	0.158382	1
1900	ENSMUSG00000097863	2.48064	0	4.96127	Inf	Inf	0.158382	1
1901	ENSMUSG00000029608	2.48064	0	4.96127	Inf	Inf	0.158382	1
1902	ENSMUSG00000106458	2.48064	0	4.96127	Inf	Inf	0.158382	1
1903	ENSMUSG00000105004	2.48064	0	4.96127	Inf	Inf	0.158382	1
1904	ENSMUSG00000090017	2.48064	0	4.96127	Inf	Inf	0.158382	1
1905	ENSMUSG00000051727	2.48064	0	4.96127	Inf	Inf	0.158382	1
1906	ENSMUSG00000097864	2.48064	0	4.96127	Inf	Inf	0.158382	1
1907	ENSMUSG00000051910	2.48064	0	4.96127	Inf	Inf	0.158382	1
1908	ENSMUSG00000101828	2.48064	0	4.96127	Inf	Inf	0.158382	1
1909	ENSMUSG00000072592	2.48064	0	4.96127	Inf	Inf	0.158382	1
1910	ENSMUSG00000053168	2.48064	0	4.96127	Inf	Inf	0.158382	1
1911	ENSMUSG00000055110	2.48064	0	4.96127	Inf	Inf	0.158382	1
1912	ENSMUSG00000046449	2.48064	0	4.96127	Inf	Inf	0.158382	1
1913	ENSMUSG00000050195	2.48064	0	4.96127	Inf	Inf	0.158382	1
1914	ENSMUSG00000101024	2.48064	0	4.96127	Inf	Inf	0.158382	1
1915	ENSMUSG00000085331	2.48064	0	4.96127	Inf	Inf	0.158382	1
1916	ENSMUSG00000059511	2.48064	0	4.96127	Inf	Inf	0.158382	1
1917	ENSMUSG00000091383	2.48064	0	4.96127	Inf	Inf	0.158382	1
1918	ENSMUSG00000092680	2.48064	0	4.96127	Inf	Inf	0.158382	1
1919	ENSMUSG00000081170	2.48064	0	4.96127	Inf	Inf	0.158382	1
1920	ENSMUSG00000095654	2.48064	0	4.96127	Inf	Inf	0.158382	1
1921	ENSMUSG00000043719	2.48064	0	4.96127	Inf	Inf	0.158382	1
1922	ENSMUSG00000097377	2.48064	0	4.96127	Inf	Inf	0.158382	1
1923	ENSMUSG00000035576	2.48064	0	4.96127	Inf	Inf	0.158382	1
1924	ENSMUSG00000023216	2.48064	0	4.96127	Inf	Inf	0.158382	1
1925	ENSMUSG00000065715	2.48064	0	4.96127	Inf	Inf	0.158382	1
1926	ENSMUSG00000080791	2.48064	0	4.96127	Inf	Inf	0.158382	1
1927	ENSMUSG00000085972	2.48064	0	4.96127	Inf	Inf	0.158382	1
1928	ENSMUSG00000065162	2.48064	0	4.96127	Inf	Inf	0.158382	1
1929	ENSMUSG00000046634	2.48064	0	4.96127	Inf	Inf	0.158382	1
1930	ENSMUSG00000085415	2.48064	0	4.96127	Inf	Inf	0.158382	1
1931	ENSMUSG00000085516	2.48064	0	4.96127	Inf	Inf	0.158382	1
1932	ENSMUSG00000097385	2.48064	0	4.96127	Inf	Inf	0.158382	1
1933	ENSMUSG00000030110	2.48064	0	4.96127	Inf	Inf	0.158382	1
1934	ENSMUSG00000042501	2.48064	0	4.96127	Inf	Inf	0.158382	1
1935	ENSMUSG00000100228	2.48064	0	4.96127	Inf	Inf	0.158382	1
1936	ENSMUSG00000103686	2.48064	0	4.96127	Inf	Inf	0.158382	1
1937	ENSMUSG00000103280	2.48064	0	4.96127	Inf	Inf	0.158382	1
1938	ENSMUSG00000081562	2.48064	0	4.96127	Inf	Inf	0.158382	1
1939	ENSMUSG00000101942	2.48064	0	4.96127	Inf	Inf	0.158382	1
1940	ENSMUSG00000071347	2.48064	0	4.96127	Inf	Inf	0.158382	1
1941	ENSMUSG00000007989	2.48064	0	4.96127	Inf	Inf	0.158382	1
1942	ENSMUSG00000064565	2.48064	0	4.96127	Inf	Inf	0.158382	1
1943	ENSMUSG00000049436	2.48064	0	4.96127	Inf	Inf	0.158382	1
1944	ENSMUSG00000050783	2.48064	0	4.96127	Inf	Inf	0.158382	1
1945	ENSMUSG00000007034	2.48064	0	4.96127	Inf	Inf	0.158382	1
1946	ENSMUSG00000073388	2.48064	0	4.96127	Inf	Inf	0.158382	1
1947	ENSMUSG00000045746	2.48064	0	4.96127	Inf	Inf	0.158382	1
1948	ENSMUSG00000031886	2.48064	0	4.96127	Inf	Inf	0.158382	1
1949	ENSMUSG00000024892	142.393	193.499	91.2874	0.471772	-1.08384	0.158465	1
1950	ENSMUSG00000096210	1027.66	795.159	1260.16	1.58479	0.664294	0.158478	1
1951	ENSMUSG00000071661	38.3573	20.1561	56.5585	2.80602	1.48852	0.15869	1
1952	ENSMUSG00000029162	314.806	226.756	402.855	1.7766	0.829118	0.159037	1
1953	ENSMUSG00000030036	827.982	635.926	1020.04	1.60402	0.681691	0.159098	1
1954	ENSMUSG00000026110	1236.33	962.455	1510.21	1.56912	0.649959	0.159373	1
1955	ENSMUSG00000019256	160.065	104.812	215.319	2.05434	1.03867	0.159453	1
1956	ENSMUSG00000022353	2173.54	2637.43	1709.65	0.648227	-0.625428	0.159504	1
1957	ENSMUSG00000022957	3988.98	4837.47	3140.48	0.6492	-0.623266	0.159737	1
1958	ENSMUSG00000024378	1141.49	886.87	1396.1	1.57419	0.65461	0.159758	1
1959	ENSMUSG00000079067	54.8073	30.2342	79.3803	2.62552	1.3926	0.159868	1
1960	ENSMUSG00000102415	12.0548	19.1483	4.96127	0.259097	-1.94844	0.160029	1
1961	ENSMUSG00000076523	12.0548	19.1483	4.96127	0.259097	-1.94844	0.160029	1
1962	ENSMUSG00000018334	421.638	312.42	530.856	1.69917	0.764834	0.16012	1
1963	ENSMUSG00000070605	646.775	491.81	801.741	1.63019	0.705037	0.16047	1
1964	ENSMUSG00000035105	375.766	475.685	275.847	0.579894	-0.786139	0.160497	1
1965	ENSMUSG00000003559	249.071	323.506	174.637	0.539826	-0.889435	0.160517	1
1966	ENSMUSG00000032508	2203.29	1734.43	2672.14	1.54064	0.62353	0.160565	1
1967	ENSMUSG00000073412	994.722	769.964	1219.48	1.58381	0.663403	0.160618	1
1968	ENSMUSG00000001313	156.417	210.632	102.202	0.485218	-1.0433	0.160839	1
1969	ENSMUSG00000038886	3150.58	3816.56	2484.6	0.651006	-0.619258	0.16088	1
1970	ENSMUSG00000077797	6.53519	11.0859	1.98451	0.179012	-2.48187	0.160924	1
1971	ENSMUSG00000022015	6.53519	11.0859	1.98451	0.179012	-2.48187	0.160924	1
1972	ENSMUSG00000027309	1370.29	1669.94	1070.64	0.641128	-0.641316	0.161005	1
1973	ENSMUSG00000014778	996.722	771.98	1221.46	1.58225	0.661977	0.161414	1
1974	ENSMUSG00000031805	1612.75	1264.8	1960.69	1.5502	0.632459	0.161527	1
1975	ENSMUSG00000024055	331.783	240.866	422.7	1.75492	0.811406	0.161612	1
1976	ENSMUSG00000039131	24.094	36.281	11.907	0.328189	-1.6074	0.161734	1
1977	ENSMUSG00000079671	24.094	36.281	11.907	0.328189	-1.6074	0.161734	1
1978	ENSMUSG00000051483	495.948	619.801	372.095	0.600346	-0.736133	0.161822	1
1979	ENSMUSG00000042644	987.702	1210.38	765.028	0.632058	-0.66187	0.161915	1
1980	ENSMUSG00000072618	13.9382	6.04684	21.8296	3.61008	1.85203	0.162149	1
1981	ENSMUSG00000024905	13.9382	6.04684	21.8296	3.61008	1.85203	0.162149	1
1982	ENSMUSG00000064120	1522.39	1193.24	1851.55	1.55169	0.633843	0.162355	1
1983	ENSMUSG00000043340	57.7996	32.2498	83.3493	2.58449	1.36988	0.162397	1
1984	ENSMUSG00000072647	24.4035	12.0937	36.7134	3.03575	1.60205	0.162437	1
1985	ENSMUSG00000037071	163.929	219.702	108.156	0.492284	-1.02244	0.162446	1
1986	ENSMUSG00000040606	17.4267	8.06245	26.7909	3.32292	1.73245	0.162487	1
1987	ENSMUSG00000026566	213.512	280.17	146.854	0.524159	-0.931925	0.162756	1
1988	ENSMUSG00000023809	213.512	280.17	146.854	0.524159	-0.931925	0.162756	1
1989	ENSMUSG00000040751	2130.45	2582	1678.89	0.65023	-0.620978	0.1628	1
1990	ENSMUSG00000039989	434.623	323.506	545.74	1.68695	0.754421	0.162937	1
1991	ENSMUSG00000023973	1951.72	1536.9	2366.53	1.5398	0.622743	0.163258	1
1992	ENSMUSG00000020392	732.809	904.002	561.616	0.621255	-0.686743	0.163293	1
1993	ENSMUSG00000059810	203.493	139.077	267.909	1.92633	0.945854	0.163549	1
1994	ENSMUSG00000087366	120.346	165.28	75.4113	0.456263	-1.13206	0.163617	1
1995	ENSMUSG00000081684	495.027	371.881	618.174	1.66229	0.733174	0.163681	1
1996	ENSMUSG00000020108	214.974	148.148	281.8	1.90216	0.927638	0.163762	1
1997	ENSMUSG00000086683	29.1097	43.3357	14.8838	0.343454	-1.54181	0.163823	1
1998	ENSMUSG00000080727	80.7381	47.3669	114.109	2.40905	1.26846	0.164068	1
1999	ENSMUSG00000070443	4.52735	8.06245	0.992254	0.123071	-3.02244	0.164154	1
[truncated: 43,720 more rows]
