# Supplementary material for: Loss of fragile site-associated tumor suppressor promotes antitumor immunity via macrophage polarization
Source: Nat Commun. 2021 Jul 14;12:4300. doi: 10.1038/s41467-021-24610-x (PMC8280123; doi:10.1038/s41467-021-24610-x)
Supplement: Supplementary file 3 — Source Data [file 41467_2021_24610_MOESM3_ESM.zip › sounce data/RNAseq/path way/CM0-VS-KOMO_DE_significant_path.xls]

Pathway ID	Pathway	DEGs with pathway annotation (340)	All genes with pathway annotation (7506)	Pvalue	Qvalue	Genelist	KOlist	Pathwaylink
ko05332	Graft-versus-host disease	9(2.65%)	48(0.64%)	4.467678e-05	7.570003e-04	ENSMUSG00000060550,ENSMUSG00000036594,ENSMUSG00000060586,ENSMUSG00000073421,ENSMUSG00000027398,ENSMUSG00000073409,ENSMUSG00000053835,ENSMUSG00000016283,ENSMUSG00000022901,	K06751,K06752,K04519,K05413,	http://www.kegg.jp/kegg-bin/show_pathway?scale=1.0&query=&map=ko05332&use=reference&multi_query=K06751+red%0D%0AK06752+red%0D%0AK04519+red%0D%0AK05413+red%0D%0A
ko04510	Focal adhesion	31(9.12%)	212(2.82%)	1.282887e-09	5.772993e-08	ENSMUSG00000026193,ENSMUSG00000026043,ENSMUSG00000042284,ENSMUSG00000001119,ENSMUSG00000034664,ENSMUSG00000040152,ENSMUSG00000070348,ENSMUSG00000022439,ENSMUSG00000031502,ENSMUSG00000029231,ENSMUSG00000026768,ENSMUSG00000029304,ENSMUSG00000001281,ENSMUSG00000009376,ENSMUSG00000019846,ENSMUSG00000062960,ENSMUSG00000020241,ENSMUSG00000048126,ENSMUSG00000020689,ENSMUSG00000024330,ENSMUSG00000029661,…	K05717,K06236,K06480,K06238,K06476,K16857,K04503,K06275,K06237,K04363,K06584,K06250,K06590,K05099,K06241,K05098,K06493,K10152,K06583,K02677,K05087,K05096,K05704,K12755,	http://www.kegg.jp/kegg-bin/show_pathway?scale=1.0&query=&map=ko04510&use=reference&multi_query=K05717+red%0D%0AK06236+green%0D%0AK06480+red%0D%0AK06238+blue%0D%0AK06476+red%0D%0AK16857+red%0D%0AK04503+blue%0D%0AK06275+red%0D%0AK06237+blue%0D%0AK04363+blue%0D%0AK06584+blue%0D%0AK06250+blue%0D%0AK06590+red%0D%0AK05099+red%0D%0AK06241+blue%0D%0AK05098+red%0D%0AK06493+red%0D%0AK10152+red%0D%0AK06583…
ko05140	Leishmaniasis	7(2.06%)	62(0.83%)	6.505561e-03	4.065975e-02	ENSMUSG00000000157,ENSMUSG00000004864,ENSMUSG00000036594,ENSMUSG00000060586,ENSMUSG00000073421,ENSMUSG00000024164,ENSMUSG00000027398,	K06464,K04441,K06752,K03990,K04519,	http://www.kegg.jp/kegg-bin/show_pathway?scale=1.0&query=&map=ko05140&use=reference&multi_query=K06464+red%0D%0AK04441+red%0D%0AK06752+red%0D%0AK03990+red%0D%0AK04519+red%0D%0A
ko04614	Renin-angiotensin system	4(1.18%)	19(0.25%)	1.272249e-03	1.100984e-02	ENSMUSG00000040314,ENSMUSG00000027820,ENSMUSG00000031980,ENSMUSG00000001865,	K01319,K01389,K09821,K08780,	http://www.kegg.jp/kegg-bin/show_pathway?scale=1.0&query=&map=ko04614&use=reference&multi_query=K01319+red%0D%0AK01389+blue%0D%0AK09821+blue%0D%0AK08780+red%0D%0A
ko04974	Protein digestion and absorption	15(4.41%)	94(1.25%)	4.021886e-06	8.226584e-05	ENSMUSG00000026043,ENSMUSG00000001119,ENSMUSG00000027820,ENSMUSG00000031502,ENSMUSG00000020241,ENSMUSG00000001865,ENSMUSG00000048126,ENSMUSG00000054342,ENSMUSG00000059412,ENSMUSG00000024330,ENSMUSG00000029661,ENSMUSG00000001506,ENSMUSG00000031274,ENSMUSG00000022899,ENSMUSG00000026042,	K06236,K06238,K01389,K06237,K08780,K04945,K01538,K14206,	http://www.kegg.jp/kegg-bin/show_pathway?scale=1.0&query=&map=ko04974&use=reference&multi_query=K06236+green%0D%0AK06238+blue%0D%0AK01389+blue%0D%0AK06237+blue%0D%0AK08780+red%0D%0AK04945+blue%0D%0AK01538+blue%0D%0AK14206+red%0D%0A
ko04540	Gap junction	9(2.65%)	90(1.20%)	7.250446e-03	4.409055e-02	ENSMUSG00000030137,ENSMUSG00000029231,ENSMUSG00000022840,ENSMUSG00000051177,ENSMUSG00000026202,ENSMUSG00000050965,ENSMUSG00000033910,ENSMUSG00000027646,ENSMUSG00000021536,	K07374,K04363,K08045,K05858,K02677,K12318,K05704,K08042,	http://www.kegg.jp/kegg-bin/show_pathway?scale=1.0&query=&map=ko04540&use=reference&multi_query=K07374+red%0D%0AK04363+blue%0D%0AK08045+red%0D%0AK05858+red%0D%0AK02677+red%0D%0AK12318+red%0D%0AK05704+red%0D%0AK08042+blue%0D%0A
ko04145	Phagosome	17(5.00%)	171(2.28%)	7.009848e-04	6.857460e-03	ENSMUSG00000009350,ENSMUSG00000000157,ENSMUSG00000060550,ENSMUSG00000036594,ENSMUSG00000060586,ENSMUSG00000040152,ENSMUSG00000030137,ENSMUSG00000073421,ENSMUSG00000024164,ENSMUSG00000073409,ENSMUSG00000053835,ENSMUSG00000002944,ENSMUSG00000022797,ENSMUSG00000020689,ENSMUSG00000016283,ENSMUSG00000026202,ENSMUSG00000030162,	K10789,K06464,K06751,K06752,K16857,K07374,K03990,K06259,K06503,K06493,K08763,	http://www.kegg.jp/kegg-bin/show_pathway?scale=1.0&query=&map=ko04145&use=reference&multi_query=K10789+red%0D%0AK06464+red%0D%0AK06751+red%0D%0AK06752+red%0D%0AK16857+red%0D%0AK07374+red%0D%0AK03990+red%0D%0AK06259+blue%0D%0AK06503+red%0D%0AK06493+red%0D%0AK08763+red%0D%0A
ko04610	Complement and coagulation cascades	12(3.53%)	79(1.05%)	4.710224e-05	7.570003e-04	ENSMUSG00000090231,ENSMUSG00000023224,ENSMUSG00000048376,ENSMUSG00000024164,ENSMUSG00000026399,ENSMUSG00000031444,ENSMUSG00000022875,ENSMUSG00000060459,ENSMUSG00000026579,ENSMUSG00000046223,ENSMUSG00000039109,ENSMUSG00000021822,	K01335,K04001,K03914,K03990,K04006,K01314,K03898,K03902,K03985,K03917,K01348,	http://www.kegg.jp/kegg-bin/show_pathway?scale=1.0&query=&map=ko04610&use=reference&multi_query=K01335+red%0D%0AK04001+blue%0D%0AK03914+red%0D%0AK03990+red%0D%0AK04006+red%0D%0AK01314+red%0D%0AK03898+blue%0D%0AK03902+red%0D%0AK03985+red%0D%0AK03917+red%0D%0AK01348+blue%0D%0A
ko04060	Cytokine-cytokine receptor interaction	40(11.76%)	287(3.82%)	3.040382e-11	2.280286e-09	ENSMUSG00000049103,ENSMUSG00000005672,ENSMUSG00000009185,ENSMUSG00000029380,ENSMUSG00000034855,ENSMUSG00000026180,ENSMUSG00000028859,ENSMUSG00000026068,ENSMUSG00000021756,ENSMUSG00000021508,ENSMUSG00000058427,ENSMUSG00000027398,ENSMUSG00000006389,ENSMUSG00000026073,ENSMUSG00000029372,ENSMUSG00000025804,ENSMUSG00000031779,ENSMUSG00000029231,ENSMUSG00000018930,ENSMUSG00000009376,ENSMUSG00000062960,…	K04177,K05091,K16596,K05505,K12671,K05050,K05061,K05174,K05060,K10033,K04519,K05082,K04387,K10029,K04176,K05514,K04363,K12964,K05099,K05098,K05063,K05509,K12499,K04721,K05510,K05156,K04738,K10031,K05062,K05173,K05408,K05477,K03157,K14624,K05065,K05140,K04304,K05096,	http://www.kegg.jp/kegg-bin/show_pathway?scale=1.0&query=&map=ko04060&use=reference&multi_query=K04177+red%0D%0AK05091+red%0D%0AK16596+red%0D%0AK05505+blue%0D%0AK12671+red%0D%0AK05050+red%0D%0AK05061+red%0D%0AK05174+red%0D%0AK05060+red%0D%0AK10033+blue%0D%0AK04519+red%0D%0AK05082+red%0D%0AK04387+red%0D%0AK10029+red%0D%0AK04176+red%0D%0AK05514+blue%0D%0AK04363+blue%0D%0AK12964+blue%0D%0AK05099+red…
ko04612	Antigen processing and presentation	10(2.94%)	79(1.05%)	7.961677e-04	7.464072e-03	ENSMUSG00000024610,ENSMUSG00000060550,ENSMUSG00000036594,ENSMUSG00000060586,ENSMUSG00000073421,ENSMUSG00000073409,ENSMUSG00000053835,ENSMUSG00000022504,ENSMUSG00000016283,ENSMUSG00000023274,	K06505,K06751,K06752,K08060,K06454,	http://www.kegg.jp/kegg-bin/show_pathway?scale=1.0&query=&map=ko04612&use=reference&multi_query=K06505+red%0D%0AK06751+red%0D%0AK06752+red%0D%0AK08060+red%0D%0AK06454+red%0D%0A
ko05412	Arrhythmogenic right ventricular cardiomyopathy (ARVC)	8(2.35%)	74(0.99%)	5.926349e-03	3.809796e-02	ENSMUSG00000042284,ENSMUSG00000034664,ENSMUSG00000054889,ENSMUSG00000026768,ENSMUSG00000001281,ENSMUSG00000020689,ENSMUSG00000017412,ENSMUSG00000025348,	K06480,K06476,K10381,K06584,K06590,K06493,K04865,K06583,	http://www.kegg.jp/kegg-bin/show_pathway?scale=1.0&query=&map=ko05412&use=reference&multi_query=K06480+red%0D%0AK06476+red%0D%0AK10381+red%0D%0AK06584+blue%0D%0AK06590+red%0D%0AK06493+red%0D%0AK04865+red%0D%0AK06583+blue%0D%0A
ko04672	Intestinal immune network for IgA production	6(1.76%)	44(0.59%)	3.312477e-03	2.258507e-02	ENSMUSG00000036594,ENSMUSG00000060586,ENSMUSG00000073421,ENSMUSG00000001281,ENSMUSG00000061353,ENSMUSG00000022901,	K06752,K06590,K10031,K05413,	http://www.kegg.jp/kegg-bin/show_pathway?scale=1.0&query=&map=ko04672&use=reference&multi_query=K06752+red%0D%0AK06590+red%0D%0AK10031+blue%0D%0AK05413+red%0D%0A
ko04062	Chemokine signaling pathway	24(7.06%)	198(2.64%)	2.792734e-06	6.283652e-05	ENSMUSG00000049103,ENSMUSG00000009185,ENSMUSG00000029380,ENSMUSG00000034855,ENSMUSG00000026180,ENSMUSG00000021508,ENSMUSG00000058427,ENSMUSG00000029372,ENSMUSG00000025804,ENSMUSG00000031779,ENSMUSG00000018930,ENSMUSG00000022840,ENSMUSG00000028874,ENSMUSG00000035373,ENSMUSG00000035042,ENSMUSG00000018927,ENSMUSG00000061353,ENSMUSG00000000982,ENSMUSG00000051177,ENSMUSG00000035385,ENSMUSG00000032946,…	K04177,K16596,K05505,K12671,K05050,K10033,K10029,K04176,K05514,K12964,K08045,K08891,K05509,K12499,K05510,K10031,K05408,K05858,K14624,K12361,K07363,K05704,K08042,	http://www.kegg.jp/kegg-bin/show_pathway?scale=1.0&query=&map=ko04062&use=reference&multi_query=K04177+red%0D%0AK16596+red%0D%0AK05505+blue%0D%0AK12671+red%0D%0AK05050+red%0D%0AK10033+blue%0D%0AK10029+red%0D%0AK04176+red%0D%0AK05514+blue%0D%0AK12964+blue%0D%0AK08045+red%0D%0AK08891+red%0D%0AK05509+blue%0D%0AK12499+red%0D%0AK05510+blue%0D%0AK10031+blue%0D%0AK05408+blue%0D%0AK05858+red%0D%0AK14624+…
ko00561	Glycerolipid metabolism	7(2.06%)	56(0.75%)	3.456467e-03	2.287368e-02	ENSMUSG00000030747,ENSMUSG00000029762,ENSMUSG00000053846,ENSMUSG00000022861,ENSMUSG00000033174,ENSMUSG00000022555,ENSMUSG00000028517,	K11160,K00011,K01046,K00901,K01054,K11155,K01080,	http://www.kegg.jp/kegg-bin/show_pathway?scale=1.0&query=&map=ko00561&use=reference&multi_query=K11160+red%0D%0AK00011+blue%0D%0AK01046+red%0D%0AK00901+red%0D%0AK01054+blue%0D%0AK11155+red%0D%0AK01080+blue%0D%0A
ko05202	Transcriptional misregulation in cancer	24(7.06%)	169(2.25%)	1.338849e-07	3.786683e-06	ENSMUSG00000020125,ENSMUSG00000009350,ENSMUSG00000001986,ENSMUSG00000029086,ENSMUSG00000027315,ENSMUSG00000020427,ENSMUSG00000052435,ENSMUSG00000043613,ENSMUSG00000040732,ENSMUSG00000026073,ENSMUSG00000028926,ENSMUSG00000047507,ENSMUSG00000001281,ENSMUSG00000009376,ENSMUSG00000051367,ENSMUSG00000089929,ENSMUSG00000004151,ENSMUSG00000039153,ENSMUSG00000022901,ENSMUSG00000028551,ENSMUSG00000005533,…	K01327,K10789,K05199,K06532,K15619,K10138,K10051,K01394,K09435,K04387,K08821,K15621,K06590,K05099,K15614,K02162,K09431,K09278,K05413,K06622,K05087,K05096,K15379,K01348,	http://www.kegg.jp/kegg-bin/show_pathway?scale=1.0&query=&map=ko05202&use=reference&multi_query=K01327+red%0D%0AK10789+red%0D%0AK05199+red%0D%0AK06532+red%0D%0AK15619+red%0D%0AK10138+blue%0D%0AK10051+red%0D%0AK01394+blue%0D%0AK09435+red%0D%0AK04387+red%0D%0AK08821+blue%0D%0AK15621+red%0D%0AK06590+red%0D%0AK05099+red%0D%0AK15614+red%0D%0AK02162+blue%0D%0AK09431+blue%0D%0AK09278+red%0D%0AK05413+red…
ko04640	Hematopoietic cell lineage	18(5.29%)	84(1.12%)	3.957642e-09	1.484116e-07	ENSMUSG00000042284,ENSMUSG00000005672,ENSMUSG00000028859,ENSMUSG00000047139,ENSMUSG00000034664,ENSMUSG00000027820,ENSMUSG00000027398,ENSMUSG00000026399,ENSMUSG00000026073,ENSMUSG00000047953,ENSMUSG00000025163,ENSMUSG00000050761,ENSMUSG00000002944,ENSMUSG00000050675,ENSMUSG00000022797,ENSMUSG00000020689,ENSMUSG00000030054,ENSMUSG00000023274,	K06480,K05091,K05061,K06469,K06476,K01389,K04519,K04006,K04387,K06260,K06457,K06262,K06259,K06261,K06503,K06493,K06263,K06454,	http://www.kegg.jp/kegg-bin/show_pathway?scale=1.0&query=&map=ko04640&use=reference&multi_query=K06480+red%0D%0AK05091+red%0D%0AK05061+red%0D%0AK06469+red%0D%0AK06476+red%0D%0AK01389+blue%0D%0AK04519+red%0D%0AK04006+red%0D%0AK04387+red%0D%0AK06260+red%0D%0AK06457+red%0D%0AK06262+red%0D%0AK06259+blue%0D%0AK06261+red%0D%0AK06503+red%0D%0AK06493+red%0D%0AK06263+red%0D%0AK06454+red%0D%0A
ko05310	Asthma	5(1.47%)	23(0.31%)	4.330364e-04	4.428782e-03	ENSMUSG00000036594,ENSMUSG00000060586,ENSMUSG00000073421,ENSMUSG00000024680,ENSMUSG00000005339,	K06752,K08090,K08089,	http://www.kegg.jp/kegg-bin/show_pathway?scale=1.0&query=&map=ko05310&use=reference&multi_query=K06752+red%0D%0AK08090+red%0D%0AK08089+red%0D%0A
ko04514	Cell adhesion molecules (CAMs)	30(8.82%)	162(2.16%)	4.583745e-12	5.156713e-10	ENSMUSG00000021614,ENSMUSG00000000157,ENSMUSG00000026581,ENSMUSG00000039542,ENSMUSG00000020717,ENSMUSG00000051457,ENSMUSG00000060550,ENSMUSG00000036594,ENSMUSG00000060586,ENSMUSG00000035513,ENSMUSG00000073421,ENSMUSG00000001739,ENSMUSG00000026580,ENSMUSG00000026768,ENSMUSG00000073409,ENSMUSG00000001281,ENSMUSG00000022512,ENSMUSG00000053835,ENSMUSG00000032340,ENSMUSG00000016283,ENSMUSG00000022901,…	K06793,K06464,K06495,K06491,K06471,K06477,K06751,K06752,K16359,K06087,K06496,K06584,K06590,K06766,K05413,K05695,K06257,K05718,K06494,K06550,K06454,K16351,K06567,K06089,	http://www.kegg.jp/kegg-bin/show_pathway?scale=1.0&query=&map=ko04514&use=reference&multi_query=K06793+red%0D%0AK06464+red%0D%0AK06495+red%0D%0AK06491+red%0D%0AK06471+red%0D%0AK06477+red%0D%0AK06751+red%0D%0AK06752+red%0D%0AK16359+red%0D%0AK06087+red%0D%0AK06496+red%0D%0AK06584+blue%0D%0AK06590+red%0D%0AK06766+blue%0D%0AK05413+red%0D%0AK05695+blue%0D%0AK06257+red%0D%0AK05718+red%0D%0AK06494+red%0…
ko00330	Arginine and proline metabolism	8(2.35%)	59(0.79%)	1.220926e-03	1.098833e-02	ENSMUSG00000019987,ENSMUSG00000076441,ENSMUSG00000046687,ENSMUSG00000001270,ENSMUSG00000018906,ENSMUSG00000003526,ENSMUSG00000021125,ENSMUSG00000028789,	K01476,K01940,K00933,K00472,K00318,K01583,	http://www.kegg.jp/kegg-bin/show_pathway?scale=1.0&query=&map=ko00330&use=reference&multi_query=K01476+green%0D%0AK01940+red%0D%0AK00933+blue%0D%0AK00472+blue%0D%0AK00318+red%0D%0AK01583+red%0D%0A
ko05143	African trypanosomiasis	8(2.35%)	34(0.45%)	1.385452e-05	2.597722e-04	ENSMUSG00000027398,ENSMUSG00000031549,ENSMUSG00000019846,ENSMUSG00000045322,ENSMUSG00000069919,ENSMUSG00000051177,ENSMUSG00000050965,ENSMUSG00000026582,	K04519,K00463,K06241,K10161,K13822,K05858,K02677,K06494,	http://www.kegg.jp/kegg-bin/show_pathway?scale=1.0&query=&map=ko05143&use=reference&multi_query=K04519+red%0D%0AK00463+red%0D%0AK06241+blue%0D%0AK10161+red%0D%0AK13822+red%0D%0AK05858+red%0D%0AK02677+red%0D%0AK06494+red%0D%0A
ko05330	Allograft rejection	8(2.35%)	51(0.68%)	4.066120e-04	4.356557e-03	ENSMUSG00000060550,ENSMUSG00000036594,ENSMUSG00000060586,ENSMUSG00000073421,ENSMUSG00000073409,ENSMUSG00000053835,ENSMUSG00000016283,ENSMUSG00000022901,	K06751,K06752,K05413,	http://www.kegg.jp/kegg-bin/show_pathway?scale=1.0&query=&map=ko05330&use=reference&multi_query=K06751+red%0D%0AK06752+red%0D%0AK05413+red%0D%0A
ko05323	Rheumatoid arthritis	16(4.71%)	84(1.12%)	1.522479e-07	3.806198e-06	ENSMUSG00000000157,ENSMUSG00000028111,ENSMUSG00000036594,ENSMUSG00000060586,ENSMUSG00000043613,ENSMUSG00000073421,ENSMUSG00000027398,ENSMUSG00000001348,ENSMUSG00000035042,ENSMUSG00000061353,ENSMUSG00000000982,ENSMUSG00000022901,ENSMUSG00000030830,ENSMUSG00000024399,ENSMUSG00000035385,ENSMUSG00000029648,	K06464,K01371,K06752,K01394,K04519,K14379,K12499,K10031,K05408,K05413,K05718,K03157,K14624,K05096,	http://www.kegg.jp/kegg-bin/show_pathway?scale=1.0&query=&map=ko05323&use=reference&multi_query=K06464+red%0D%0AK01371+blue%0D%0AK06752+red%0D%0AK01394+blue%0D%0AK04519+red%0D%0AK14379+blue%0D%0AK12499+red%0D%0AK10031+blue%0D%0AK05408+blue%0D%0AK05413+red%0D%0AK05718+red%0D%0AK03157+red%0D%0AK14624+blue%0D%0AK05096+red%0D%0A
ko04940	Type I diabetes mellitus	9(2.65%)	58(0.77%)	2.380676e-04	2.819222e-03	ENSMUSG00000060550,ENSMUSG00000036594,ENSMUSG00000060586,ENSMUSG00000073421,ENSMUSG00000027398,ENSMUSG00000073409,ENSMUSG00000053835,ENSMUSG00000016283,ENSMUSG00000022901,	K06751,K06752,K04519,K05413,	http://www.kegg.jp/kegg-bin/show_pathway?scale=1.0&query=&map=ko04940&use=reference&multi_query=K06751+red%0D%0AK06752+red%0D%0AK04519+red%0D%0AK05413+red%0D%0A
ko04668	TNF signaling pathway	12(3.53%)	112(1.49%)	1.575314e-03	1.252345e-02	ENSMUSG00000029380,ENSMUSG00000004864,ENSMUSG00000034855,ENSMUSG00000043613,ENSMUSG00000058427,ENSMUSG00000027398,ENSMUSG00000078920,ENSMUSG00000035042,ENSMUSG00000058163,ENSMUSG00000026070,ENSMUSG00000035385,ENSMUSG00000026582,	K05505,K04441,K12671,K01394,K04519,K17072,K12499,K05173,K14624,K06494,	http://www.kegg.jp/kegg-bin/show_pathway?scale=1.0&query=&map=ko04668&use=reference&multi_query=K05505+blue%0D%0AK04441+red%0D%0AK12671+red%0D%0AK01394+blue%0D%0AK04519+red%0D%0AK17072+red%0D%0AK12499+red%0D%0AK05173+red%0D%0AK14624+blue%0D%0AK06494+red%0D%0A
ko05321	Inflammatory bowel disease (IBD)	8(2.35%)	60(0.80%)	1.380378e-03	1.150315e-02	ENSMUSG00000036594,ENSMUSG00000060586,ENSMUSG00000026068,ENSMUSG00000073421,ENSMUSG00000027398,ENSMUSG00000000791,ENSMUSG00000026070,ENSMUSG00000049093,	K06752,K05174,K04519,K05063,K05173,K05065,	http://www.kegg.jp/kegg-bin/show_pathway?scale=1.0&query=&map=ko05321&use=reference&multi_query=K06752+red%0D%0AK05174+red%0D%0AK04519+red%0D%0AK05063+red%0D%0AK05173+red%0D%0AK05065+red%0D%0A
ko05416	Viral myocarditis	12(3.53%)	86(1.15%)	1.166098e-04	1.734784e-03	ENSMUSG00000000157,ENSMUSG00000060550,ENSMUSG00000036594,ENSMUSG00000060586,ENSMUSG00000073421,ENSMUSG00000070348,ENSMUSG00000026399,ENSMUSG00000073409,ENSMUSG00000053835,ENSMUSG00000016283,ENSMUSG00000022901,ENSMUSG00000030830,	K06464,K06751,K06752,K04503,K04006,K05413,K05718,	http://www.kegg.jp/kegg-bin/show_pathway?scale=1.0&query=&map=ko05416&use=reference&multi_query=K06464+red%0D%0AK06751+red%0D%0AK06752+red%0D%0AK04503+blue%0D%0AK04006+red%0D%0AK05413+red%0D%0AK05718+red%0D%0A
ko05146	Amoebiasis	20(5.88%)	124(1.65%)	1.346376e-07	3.786683e-06	ENSMUSG00000040314,ENSMUSG00000000157,ENSMUSG00000044734,ENSMUSG00000026193,ENSMUSG00000019987,ENSMUSG00000026043,ENSMUSG00000092572,ENSMUSG00000027398,ENSMUSG00000026073,ENSMUSG00000031502,ENSMUSG00000019846,ENSMUSG00000062345,ENSMUSG00000051177,ENSMUSG00000024330,ENSMUSG00000029661,ENSMUSG00000001506,ENSMUSG00000031274,ENSMUSG00000021125,ENSMUSG00000050965,ENSMUSG00000026042,	K01319,K06464,K13963,K05717,K01476,K06236,K04519,K04387,K06237,K06241,K05858,K02677,	http://www.kegg.jp/kegg-bin/show_pathway?scale=1.0&query=&map=ko05146&use=reference&multi_query=K01319+red%0D%0AK06464+red%0D%0AK13963+red%0D%0AK05717+red%0D%0AK01476+green%0D%0AK06236+green%0D%0AK04519+red%0D%0AK04387+red%0D%0AK06237+blue%0D%0AK06241+blue%0D%0AK05858+red%0D%0AK02677+red%0D%0A
ko05150	Staphylococcus aureus infection	8(2.35%)	50(0.67%)	3.485009e-04	3.920636e-03	ENSMUSG00000000157,ENSMUSG00000090231,ENSMUSG00000036594,ENSMUSG00000060586,ENSMUSG00000073421,ENSMUSG00000024164,ENSMUSG00000026580,ENSMUSG00000030830,	K06464,K01335,K06752,K03990,K06496,K05718,	http://www.kegg.jp/kegg-bin/show_pathway?scale=1.0&query=&map=ko05150&use=reference&multi_query=K06464+red%0D%0AK01335+red%0D%0AK06752+red%0D%0AK03990+red%0D%0AK06496+red%0D%0AK05718+red%0D%0A
ko04512	ECM-receptor interaction	27(7.94%)	87(1.16%)	3.444831e-17	7.750870e-15	ENSMUSG00000026193,ENSMUSG00000026043,ENSMUSG00000042284,ENSMUSG00000001119,ENSMUSG00000034664,ENSMUSG00000040152,ENSMUSG00000031502,ENSMUSG00000047953,ENSMUSG00000026768,ENSMUSG00000029304,ENSMUSG00000001281,ENSMUSG00000019846,ENSMUSG00000050761,ENSMUSG00000002944,ENSMUSG00000020241,ENSMUSG00000050675,ENSMUSG00000048126,ENSMUSG00000020689,ENSMUSG00000020592,ENSMUSG00000030054,ENSMUSG00000024330,…	K05717,K06236,K06480,K06238,K06476,K16857,K06237,K06260,K06584,K06250,K06590,K06241,K06262,K06259,K06261,K06493,K06257,K06263,K06583,K06264,	http://www.kegg.jp/kegg-bin/show_pathway?scale=1.0&query=&map=ko04512&use=reference&multi_query=K05717+red%0D%0AK06236+green%0D%0AK06480+red%0D%0AK06238+blue%0D%0AK06476+red%0D%0AK16857+red%0D%0AK06237+blue%0D%0AK06260+red%0D%0AK06584+blue%0D%0AK06250+blue%0D%0AK06590+red%0D%0AK06241+blue%0D%0AK06262+red%0D%0AK06259+blue%0D%0AK06261+red%0D%0AK06493+red%0D%0AK06257+red%0D%0AK06263+red%0D%0AK06583+…
ko05320	Autoimmune thyroid disease	8(2.35%)	67(0.89%)	3.023967e-03	2.126227e-02	ENSMUSG00000060550,ENSMUSG00000036594,ENSMUSG00000060586,ENSMUSG00000073421,ENSMUSG00000073409,ENSMUSG00000053835,ENSMUSG00000016283,ENSMUSG00000022901,	K06751,K06752,K05413,	http://www.kegg.jp/kegg-bin/show_pathway?scale=1.0&query=&map=ko05320&use=reference&multi_query=K06751+red%0D%0AK06752+red%0D%0AK05413+red%0D%0A
ko04620	Toll-like receptor signaling pathway	13(3.82%)	102(1.36%)	1.857584e-04	2.321980e-03	ENSMUSG00000016024,ENSMUSG00000028111,ENSMUSG00000004864,ENSMUSG00000034855,ENSMUSG00000027398,ENSMUSG00000029304,ENSMUSG00000018930,ENSMUSG00000045322,ENSMUSG00000025498,ENSMUSG00000035042,ENSMUSG00000000982,ENSMUSG00000022901,ENSMUSG00000044827,	K05399,K01371,K04441,K12671,K04519,K06250,K12964,K10161,K09447,K12499,K05408,K05413,K05398,	http://www.kegg.jp/kegg-bin/show_pathway?scale=1.0&query=&map=ko04620&use=reference&multi_query=K05399+red%0D%0AK01371+blue%0D%0AK04441+red%0D%0AK12671+red%0D%0AK04519+red%0D%0AK06250+blue%0D%0AK12964+blue%0D%0AK10161+red%0D%0AK09447+red%0D%0AK12499+red%0D%0AK05408+blue%0D%0AK05413+red%0D%0AK05398+red%0D%0A
ko05144	Malaria	15(4.41%)	53(0.71%)	7.119373e-10	4.004647e-08	ENSMUSG00000000157,ENSMUSG00000020717,ENSMUSG00000030154,ENSMUSG00000040152,ENSMUSG00000027398,ENSMUSG00000026580,ENSMUSG00000009376,ENSMUSG00000002944,ENSMUSG00000045322,ENSMUSG00000069919,ENSMUSG00000020592,ENSMUSG00000030830,ENSMUSG00000035385,ENSMUSG00000026582,ENSMUSG00000030149,	K06464,K06471,K06543,K16857,K04519,K06496,K05099,K06259,K10161,K13822,K06257,K05718,K14624,K06494,K06728,	http://www.kegg.jp/kegg-bin/show_pathway?scale=1.0&query=&map=ko05144&use=reference&multi_query=K06464+red%0D%0AK06471+red%0D%0AK06543+red%0D%0AK16857+red%0D%0AK04519+red%0D%0AK06496+red%0D%0AK05099+red%0D%0AK06259+blue%0D%0AK10161+red%0D%0AK13822+red%0D%0AK06257+red%0D%0AK05718+red%0D%0AK14624+blue%0D%0AK06494+red%0D%0AK06728+red%0D%0A
ko04144	Endocytosis	22(6.47%)	223(2.97%)	1.780011e-04	2.321980e-03	ENSMUSG00000005672,ENSMUSG00000001588,ENSMUSG00000060550,ENSMUSG00000026180,ENSMUSG00000032725,ENSMUSG00000048376,ENSMUSG00000032216,ENSMUSG00000029231,ENSMUSG00000073409,ENSMUSG00000009376,ENSMUSG00000053835,ENSMUSG00000062960,ENSMUSG00000028528,ENSMUSG00000022797,ENSMUSG00000024065,ENSMUSG00000055013,ENSMUSG00000001036,ENSMUSG00000016283,ENSMUSG00000024867,ENSMUSG00000005533,ENSMUSG00000029648,…	K05091,K12489,K06751,K05050,K13649,K03914,K10591,K04363,K05099,K05098,K09526,K06503,K12476,K12491,K12471,K00889,K05087,K05096,K05704,	http://www.kegg.jp/kegg-bin/show_pathway?scale=1.0&query=&map=ko04144&use=reference&multi_query=K05091+red%0D%0AK12489+red%0D%0AK06751+red%0D%0AK05050+red%0D%0AK13649+blue%0D%0AK03914+red%0D%0AK10591+red%0D%0AK04363+blue%0D%0AK05099+red%0D%0AK05098+red%0D%0AK09526+red%0D%0AK06503+red%0D%0AK12476+red%0D%0AK12491+blue%0D%0AK12471+blue%0D%0AK00889+red%0D%0AK05087+red%0D%0AK05096+red%0D%0AK05704+red%…
ko04975	Fat digestion and absorption	6(1.76%)	39(0.52%)	1.614134e-03	1.252345e-02	ENSMUSG00000030747,ENSMUSG00000052396,ENSMUSG00000002944,ENSMUSG00000041202,ENSMUSG00000022555,ENSMUSG00000028517,	K11160,K14457,K06259,K01047,K11155,K01080,	http://www.kegg.jp/kegg-bin/show_pathway?scale=1.0&query=&map=ko04975&use=reference&multi_query=K11160+red%0D%0AK14457+red%0D%0AK06259+blue%0D%0AK01047+blue%0D%0AK11155+red%0D%0AK01080+blue%0D%0A
ko05164	Influenza A	16(4.71%)	179(2.38%)	2.996029e-03	2.126227e-02	ENSMUSG00000000386,ENSMUSG00000004864,ENSMUSG00000034855,ENSMUSG00000036594,ENSMUSG00000060586,ENSMUSG00000073421,ENSMUSG00000027398,ENSMUSG00000020641,ENSMUSG00000022504,ENSMUSG00000018362,ENSMUSG00000025498,ENSMUSG00000035042,ENSMUSG00000039304,ENSMUSG00000023341,ENSMUSG00000035385,ENSMUSG00000042271,	K14754,K04441,K12671,K06752,K04519,K15045,K08060,K15043,K09447,K12499,K04721,K14624,K14285,	http://www.kegg.jp/kegg-bin/show_pathway?scale=1.0&query=&map=ko05164&use=reference&multi_query=K14754+red%0D%0AK04441+red%0D%0AK12671+red%0D%0AK06752+red%0D%0AK04519+red%0D%0AK15045+red%0D%0AK08060+red%0D%0AK15043+blue%0D%0AK09447+red%0D%0AK12499+red%0D%0AK04721+red%0D%0AK14624+blue%0D%0AK14285+blue%0D%0A
ko04970	Salivary secretion	9(2.65%)	78(1.04%)	2.572953e-03	1.929715e-02	ENSMUSG00000038357,ENSMUSG00000022840,ENSMUSG00000054342,ENSMUSG00000059412,ENSMUSG00000051177,ENSMUSG00000026463,ENSMUSG00000050965,ENSMUSG00000033910,ENSMUSG00000021536,	K13916,K08045,K04945,K01538,K05858,K05850,K02677,K12318,K08042,	http://www.kegg.jp/kegg-bin/show_pathway?scale=1.0&query=&map=ko04970&use=reference&multi_query=K13916+red%0D%0AK08045+red%0D%0AK04945+blue%0D%0AK01538+blue%0D%0AK05858+red%0D%0AK05850+red%0D%0AK02677+red%0D%0AK12318+red%0D%0AK08042+blue%0D%0A
ko04151	PI3K-Akt signaling pathway	31(9.12%)	353(4.70%)	1.233624e-04	1.734784e-03	ENSMUSG00000019982,ENSMUSG00000026193,ENSMUSG00000026043,ENSMUSG00000042284,ENSMUSG00000005672,ENSMUSG00000028859,ENSMUSG00000001119,ENSMUSG00000048376,ENSMUSG00000034664,ENSMUSG00000040152,ENSMUSG00000070348,ENSMUSG00000031502,ENSMUSG00000029231,ENSMUSG00000026768,ENSMUSG00000029304,ENSMUSG00000001281,ENSMUSG00000009376,ENSMUSG00000019846,ENSMUSG00000062960,ENSMUSG00000020241,ENSMUSG00000048126,…	K09420,K05717,K06236,K06480,K05091,K05061,K06238,K03914,K06476,K16857,K04503,K06237,K04363,K06584,K06250,K06590,K05099,K06241,K05098,K06493,K10152,K06583,K05087,K05096,	http://www.kegg.jp/kegg-bin/show_pathway?scale=1.0&query=&map=ko04151&use=reference&multi_query=K09420+red%0D%0AK05717+red%0D%0AK06236+green%0D%0AK06480+red%0D%0AK05091+red%0D%0AK05061+red%0D%0AK06238+blue%0D%0AK03914+red%0D%0AK06476+red%0D%0AK16857+red%0D%0AK04503+blue%0D%0AK06237+blue%0D%0AK04363+blue%0D%0AK06584+blue%0D%0AK06250+blue%0D%0AK06590+red%0D%0AK05099+red%0D%0AK06241+blue%0D%0AK05098…
